# Supplementary material for: Cell culture propagation of foot-and-mouth disease virus: adaptive amino acid substitutions in structural proteins and their functional implications
Source: Virus Genes. 2019 Nov 27;56(1):1–15. doi: 10.1007/s11262-019-01714-7 (PMC6957568; doi:10.1007/s11262-019-01714-7)
Supplement: Supplementary file 1 — Supplementary material 1 (FASTA 21 kb) [file 11262_2019_1714_MOESM1_ESM.fasta]

>A_AY593751/1-210
-TTATGESADPVTTTVENYGGETQVQRRHHTDVGFIMDRFVKINSLSPTH-VIDLMHTHKHGIVGALLRAAT
YYFSDLEIVVRHDG-NLTWVPNGAPEAALSNTSNPTAYNKAPFTRLALPYTAPHRVLATVYNGTSKYSASG-
--S--RRGDLGSLATRVA----TQLPASFNYGAIKAQAIHELLVRMKRAELYCPRPLLA-IEVSSQDRYKQK
IIAPAKQ
>A_AY593753/1-211
-TTSTGESADPVTTTVENYGGETQVQRRHHTDVGFIMDRFVKINSPKPTH-VIDLMQTHQHGLVGALLRAAT
YYFSDLEIVVQHDG-NLTWVPNGAPEAALLNTSNPTAYNKAPFTRLALPYTAPHRVLATVYNGTDKYPVSA-
--SG-GRGDSGPLAARAA----KQLPTSFNYGAIKATTIRELLVRMKRAELYCPRPLLA-IEVLSQGRYKQK
IIAPEKQ
>A_AY593757/1-211
-TTATGESADPVTTTVENYGGETQVQRRHHTDVGFIMDRFVKINKLNPTH-VIDLMQTHEHGLVGALLRAAT
YYFSDLEIVVRHEG-NLTWVPNGAPEAALLNTSNPTAYNKAPFTRLALPYTAPHRVLATVYNGTNKYPVGA-
--SG-IRGDLGPLAAQAA----KQLPASFNYGAIKATTIHELLVRMKRAELYCPRPLLA-IEVLSQDRYKQK
IIAPAKQ
>A_AY593760/1-210
-TTAVGESADPVTTTVEAYGGETQVQRRHHTDVGFIMDRFVKINSLSPTH-VIDLMQTHQHGLVGALLRAAT
YYFSDLEIVVRHDG-NLTWVPNGAPEAALLNTSNPTAYNKAPFTRLALPYTAPHRVLATVYNGTNKYSTGG-
--P--GRGDMGSLAARVA----KQLPASFNYGAIRAENIHELLVRMKRAELYCPRPLLA-IEVSSQDRHKQK
IIAPAKQ
>A_AY593761/1-211
-TTATGESADPVTTTVENYGGETQVQRRHHTDVGFIMDRFVKVNSSSPMH-VIDLMQTHQHGLVGALLRAAT
YYFSDLEIVVKHEG-NLTWVPNGAPEAALLNTSNPTAYHKEPFTRLALPYTAPHRVLATVYNGTSKYSTSV-
--SS-RRGELGPLAARIA----AQLPASFNYGALKATNIHELLVRMKRAELYCPRPLLA-VEVTSPDRHKQK
IIAPAKQ
>A_AY593768/1-211
-TTATGESADPVTTTVENYGGETQIQRRHHTDIGFIMDRFVKIQSLSPTH-VIDLMQTHQHGLVGALLRAAT
YYFSDLEIVVRHEG-NLTWVPNGAPESALLNTSNPTAYNKAPFTRLALPYTAPHRVLATVYNGTSKYAVGG-
--SG-RRGDMGSLAARVV----KQLPASFNYGAIKADAIHELLVRMKRAELYCPRPLLA-IEVSSQDRHKQK
IIAPAKQ
>A_AY593771/1-210
-TTATGESADPVTTTVENYGGETQVQRRHHTDVGFIMDRFVKISNLSPTH-VIDLMQTHQHGLVGALLRAAT
YYFSDLEIVVRHDG-NLTWVPNGAPEAALSNTSNPTAYNKAPFTRLALPYTAPHRVLATVYNGTNKYSTGG-
--Q--RPGDMGSLAARVA----KQLPASFNYGAIRAQTIHELLVRMKRAELYCPRPLLA-IEVSSQDRHKQK
IIAPAKQ
>A_AY593777/1-210
-TTATGESADPVTTTVENYGGETQVQRRHHTDVGFIMDRFVKINSLNPTH-VIDLMQTHQHGLVGALLRAAT
YYFSDLEIVVRHDG-NLTWVPNGAPEAALSNTSNPTAYNKAPFTRLALPYTAPHRVLATVYNGTSKYSASG-
--L--GRGDLGPHAARVA----TQLPASFNYGAIRAQTIHELLVRMKRAELYCPRPLLA-IEVSSQDRHKQK
IIAPAKQ
>A_AY593778/1-210
-TTAVGESADPVTTAVENYGGETQTRRRHHTDVGFIMDRFVKINSLSPTH-VIDLMQTHQHGLVGALLRAAT
YYFSDLEIVVRHDG-NLTWVPNGAPEAALSNTSNPTAYNKAPFTRLALPYTAPHRVLATVYNGTNKYSTGG-
--L--RRGDTGSPAARAA----KQLPASFNYGAIGAVTIHELLVRMKRAELYCPRPLLA-VEVSLQDRHKQK
IIAPARQ
>A_AY593780/1-210
-TTAVGESADPVTTTVENYGGETQTQRRHHTDVGFIMDRFVKINSLSPTH-VIDLMQTHQHGLVGALLRAAT
YYFSDLEIVVRHDG-NLTWVPNGAPEAALSNTSNPTAYNKAPFTRLALPYTAPHRVLATVYNGTNKYSTDG-
--P--RRGDMGSLAARAA----KQLPASFNYGAIRAVTIHELLVRMKRAELYCPRPLLA-IEVSSQDRHKQK
IIAPARQ
>A_AY593785/1-211
-TTATGESADPVTTTVENYGGETQVQRRHHTDVGFIMDRFVKINSPKSTH-VIDLMQTHQHGLVGALLRAAT
YYFSDLEIVVRHDG-NLTWVPNGAPVSALSNTSNPTAYNKAPFTRLALPYTAPHRVLATVYNGTSKYTVSG-
--SS-RRGDLGSLAARVV----KALPASFNYGAIKADNVHELLVRMKRAELYCPRPLLA-LEVISQDRRKQK
IIAPEKQ
>A_AY593789/1-211
-TTATGESADPVTTTVENYGGETQVHRRHHTDVSFIMDRFVKIQPVNPMH-VIDLMQTHQHGLVGALLRAAT
YYFSDLEIVVRHNG-NLTWVPNGAPEAALSNTSNPTAYNKAPFTRLALPYTAPHRVLATVYNGTNKYTTNG-
--TG-RRDDMGSLAARVA----KHLPASFNYGAIKADTIHELLVRMKRAELYCPRPLLA-IEVSSQDRHKQK
IIAPAKQ
>A_AY593793/1-211
-TTATGESADPVTTTVENYGGETQVHRRHHTDIGFIMDRFVKIKEVRSTH-AIDLMQTHQHGLVGALLRAAT
YYFSDLEIVVRHDG-NLTWVPNGAPESALQNTSNPTAYHKAPFTRLALPYTAPHRVLATVYNGTNKYTVSG-
--SG-RRGDMGSLAARVA----KQLPASFNYGAIKADNIHELLVRMKRAELYCPRPLLA-IEVSSQDRHKQK
IIAPEKQ
>A_AY593794/1-211
-TTATGESADPVTTTVENYGGETQIQRRHHTDVGFIMDRFVKITQHSPTH-VIDLMQTHQHGLVGALLRAAT
YYFSDLEIVVRHDG-NLTWVPNGAPVSALSNTSNPTAYNKAPFTRLALPYTAPHRVLATVYNGVSKYAVGD-
--SG-RRGDLGALAARVA----KQLPASFNYGAIKADTIHELLVRMKRAELYCPRPLLA-VEVSSQDRYKQQ
IIAPAKQ
>A_EF117837/1-211
-TTTAGESADPVTTTVENYGGETQARRRQHTDVGFIMDRFVKISPGSPTH-VIDLMQTHQHALVGALLRAAT
YYFSDLEIVVRHDG-NLTWVPNGAPVEALANTSNPTAYHKQPFTRLALPYTAPHRVLATVYNGVSKYSTTG-
--GG-RRGDLGPLAARVA----TQLPSSFNFGAIRATTIHELLVRMKRAELYCPRPLLT-VEVLSQDRHKQK
IIAPAKQ
>A_HM854025/1-211
-TTTAGESADPVTTTVENYGGETQVQRRHHTDVSFIMDRFVKIGTTNPTH-VIDLMQTHQHGLVGALLRAAT
YYFSDLEIVVRHSG-NLTWVPNGAPEAALSNTGNPTAYNKAPFTRLALPYTAPHRVLATVYNGTNKYSAAS-
--GR-TRGDLGQLAARIA----AQLPASFNFGAIKADAIHELLVRMKRAELYCPRPLLA-VEVSSQDRHKQK
IIAPAKQ
>A_JF749843/1-211
-TTATGESADPVTTTVENYGGETQVRRRQHTDVSFIMDRFVKINSPGPTH-VIDLMQTHQHGLVGALLRAAT
YYFSDLEIVVKHEG-NLTWVPNGTPESALQNASNPTAYHKAPFTRLALPYTAPHRVLATVYNGTSKYSVTT-
--SP-RRGDLGSLAARVA----AQLPASFNYGAIRATTIHELLVRMKRAELYCPRPLLA-VAVSSTDRHKQK
IIAPAKQ
>A_KC440881/1-211
-TTATGESADPVTTTVENYGGETQTQRRHHTDVGFIMDRFVKVNSSTPTH-VIDLMQTHQHGLVGALLRSAT
YYFSDLEIVVRHQG-NLTWVPNGAPEAALSNTGNPTAYHKAPFTRLALPYTAPHRVLATVYNGTSRYSTGA-
--PS-RRGDLSTLAVRVA----TQLPSSFNYGALRAEAIQELLVRMKRAELYCPRPLLP-VEVGLADRHKQK
IIAPAKQ
>A_KC440882/1-211
-TTTAGESADPVTTTVENYGGETQVQRRHHTDVGFIMDRXVKINPASPTH-VIDLMQTHQHALVGAFLRAAT
YYFSDLEIVVRHEG-NLTWVPNGAPEKALDNTSNPTAYHKQPFTRLALPYTAPHRVLATVYNGVSKYSATG-
--GD-RRGDLGSLAARVA----AQLPSSFNFGAIRATTIHELLVRMKRAELYCPRPLLA-VEVSSQDRHKQK
IIAPAKQ
>A_KJ754939/1-211
-TTSTGESADPVTTTVENYGGETQVQRRHHTDVGFVMDRFVKIGNASPIH-VIDLMQTHQHGLVGALLRAAT
YYFSDLEIVVRHEG-NLTWVPNGAPEAALSNTGNPTAYNKAPFTRLALPYTAPHRVLATVYNGTNKYSAAS-
--GR-VRGDLGQLAARVA----AQLPASFNFGAIKATTIHELLVRMKRAELYCPRPMLA-VEVLSQDRHKQK
IIAPAKQ
>A_KP940474/1-211
-TTATGESADPVTTTVENYGGETQTQRRHHTDVGFIMDRFVKVNSSTPTH-VIDLMQTHQHGLVGALLRSAT
YYFSDLEIVVRHQG-NLTWVPNGAPEAALSNTGNPTAYHKAPFTRLALPYTAPHRVLATVYNGTSRYSTGA-
--PS-RRGDLSTLAVRVA----TQLPSSFNYGALRAEAIQELLVRMKRAELYCPRPLLP-VEVGLADRHKQK
IIAPAKQ
>A_KT968663/1-210
-TTATGESADPVTTTVENYGGETQVQRRYHTDVGFLMDRFVQIKPVGPTH-VIDLMQTHQHGLVGAMLRAAT
YYFSDLEIVVNHTG-NLTWVPNGAPEAALQNTSNPTAYHKAPFTRLALPYTAPHRVLATVYSGTSKYSAPQ-
--N--RRGDLGPLAARLA----AQLPASFNFGAIRATEIRELLVRMKRAELYCPRPLLA-VEVSSQDRHKQK
IIAPAKQ
>Asia-1_AY593796/1-210
TTTTAGESADPVTTTVENYGGETQTARRFHTDVAFVLDRFVKLTQPKSTQ-TLDLMQIPPHTLVGALLRSAT
YYFSDLEVALVHTG-SVTWVPNGAPKDALDNHTNPTAYQKQPITRLALPYTAPHRVLATVYNGKTTYGEQS-
--T--RRGELATLAQRVS----NRLPTSFNYGAVKADTITELLIRMKRAETYCPRPLLA-LDTTQ-DRRKQE
IIAPEKQ
>Asia-1_AY593797/1-210
TTTTAGESADPVTTTVENYGGETQAARRLHTDVAFVLDRFVKLTQPKNTQ-TLDLMQIPSHTLVGALLRSAT
YYFSDLEVALVHTG-SVTWVPNGAPKDALDNHTNPTAYQKQPITRLALPYTAPHRVLATVYNGKTTYGEQS-
--T--RHGDLATLAQGVS----NRLPTSFNYGAVKADTITELLIRMKRAETYCPRPLLA-LDTTQ-DRRKQE
IIAPEKQ
>Asia-1_AY593800/1-209
-TTTTGESADPVTTTVENYGGETQTARRLHTDVAFILDRFVKLTAPKNIQ-TLDLMQIPSHTLVGALLRSAT
YYFSDLEVALVHTG-PVTWVPNGAPKDALNNQTNPTAYQKQPITRLALPYTAPHRVLATVYNGKTAYGETT-
--S--RRGDMAALAQRLS----ARLPTSFNYGAVKADTITELLIRMKRAETYCPRPLLA-LDTTQ-DRRKQE
IIAPEKQ
>Asia-1_DQ989309/1-209
-TTTTGESADPVTTTVENYGGETQTARRLHTDVAFVLDRFVKLTAPKNTQ-TLDLMQIPSHTLVGALLRSAT
YYFSDLEVALVHTG-PATWVPNGSPKDALDNQTNPTAYQKQPITRLALPYTAPHRVLATVYNGKTTYGETT-
--P--RRGDMAALAQRLS----GQLPTSFNYGAVKADTITELLIRMKRAETYCPRPLLA-LDTTQ-DRRKQK
IIAPEKQ
>Asia-1_DQ989321/1-209
-TTTTGESADPVTTTVENYGGETQTARRRHTDVAFVLDRFVKLTAPKNAQ-TLDLMQIPSHTLVGALLRSAT
YYFSDLEVALVHTG-PVTWVPNGSPKDALDNQTNPTAYQKQPITRLALPYTAPHRVLATVYNGKTTYGETP-
--S--RRGDMAALTQRLS----ERLPTSFNYGAVKADTITELLIRMKRAETYCPRPLLA-LDTTQ-DRRKQE
IIAPEKQ
>Asia-1_DQ989323/1-209
-TTTTGESADPVTTTVENYGGETQTARRLHTDVAFVLDRFVKLTAPKNAQ-TLDLMQIPSHTLVGALLRSAT
YYFSDLEVALVHTG-PVTWVPNGSPKDALDNQTNPTAYQKQPITRLALPYTAPHRVLATVYNGKTTYGETP-
--S--RRGDMAALTQRLS----ERLPTSFNYGAVKAETITELLIRMKRAETYCPRPLLA-LDTTQ-DRRKQE
IIAPEKQ
>Asia-1_EF614458/1-209
-TTTTGESADPVTTTVENYGGETQTARRLHTDVAFVLDRFVKLTQPKSTQ-TLDLMQIPSHTLVGALLRSAT
YYFSDLEVALVHTG-PVTWVPNGAPKTALNNHTNPTAYQKQPITRLALPYTAPHRVLSTVYNGKTTYGEES-
--S--RRGDLAALARRVN----NRLPTSFNYGAVKADTITELLIRMKRAETYCPRPLLA-LDTTQ-DRRKQE
IIAPEKQ
>Asia-1_GU125645/1-209
-TTTTGESADPVTTTVENYGGETQTARRLHTDVAFVLDRFVKLTQPKSTQ-TLDLMQIPSHTLVGALLRSAT
YYFSDLEVALVHTG-PVTWVPNGAPKTALNNHTNPTAYQKQPITRLALPYTAPHRVLSTVYNGKTTYGEES-
--S--RRGDLAALARRVN----NRLPTSFNYGAVKADTITELLIRMKRAETYCPRPLLA-LDTTQ-DRRKQE
IIAPEKQ
>Asia-1_GU125646/1-209
-TTTTGESADPVTTTVENYGGVTQAARRLHTDVAFVLDRFVKLTQPKSTQ-VLDLMQIPSHTLVGALLRSAT
YYFSDLEIALVHTG-PVTWVPNGAPKVALDNQTNPTAYQKQPITRLALPYTAPHRVLATVYNGKTAYGETT-
--T--RRGDLAALAQRVS----RQLPTSFNYGAVKAESITELLVRIKRAETYCPRPLLA-LDTVQ-DRRKQE
IIAPEKQ
>Asia-1_HQ113233/1-209
-TTTTGESADPVTTTVENYGGETQTARRLHTDVAFVLDRFVKLTAPKNIQ-TLDLMQIPSHTLVGALLRSAT
YYFSDLEVAIVHTG-PITWVPNGSPKDALDNQTNPTAYQKQPVTRLALPYTAPHRVLATVYNGKTTYGVTT-
--E--RRGDMAALAQRLS----GRLPTSFNYGAVKAETITELLIRMKRAETYCPRPLLA-LDTTQ-DRRKQE
IIAPEKQ
>Asia-1_HQ631363/1-209
-TTTTGESADPVTTTVENYGGETQTARRLHTDVAFVLDRFVKLTQPKSTQ-TLDLMQIPSHTLVGALLRSAT
YYFSDLEVALVHTG-PVTWVPNGAPKTALNNHTNPTAYQKQPITRLALPYTAPHRVLSTVYNGKTTYGEES-
--S--RRGDLAALARRVN----NRLPTSFNYGAVKADTITELLIRMKRAETYCPRPLLA-LDTTQ-DRRKQE
IIAPEKQ
>Asia-1_HQ632774/1-209
-TTTTGESSDPVTTTVENYGGETQAARRLHTDVAFVLDRFVKLTQPKNIQ-VLDLMQIPSHTLVGALLRSAT
YYFSDLEVALVHTG-PVTWVPNGAPKTALDNQTNPTAYQKRPITRLALPYTAPHRVLATVYNGRTAYGEAT-
--T--RRGDLAALAQRVN----RQLPTSFNYGAVKAETITELLIRIKRAETYCPRPLLA-LDTTH-DRRKQE
IIAPEKQ
>Asia-1_JN006719/1-209
-TTTTGESADPVTTTVENYGGETQTARRLHTDVGFVLDRFVRLTQPKATQ-TLDLMQIPPYTLVGALLRSAT
YYFSDLEVALVHTG-PVTWVPNGAPKTALDCQTNPTAYQKQPITRLALPYTAPHRVLATVYNGKTAYGAEA-
--P--RRGDLAAIAQRVS----ASLPTSFNYGAVKAENITELLIRMKRAETYCPRPLLA-LDTTQ-DRRKQE
IIAPEKQ
>Asia-1_JN006720/1-209
-TTTTGESADPVTTTVENYGGETQTARRLHTDVGFVLDRFVRLTQPKATQ-TLDLMQIPPYTLVGALLRSAT
YYFSDLEVALVHTG-PVTWVPNGAPKTALDCQTNPTAYQKQPITRLALPYTAPHRVLATVYNGKTAYGAEA-
--P--RRGDLAAVAQRVS----ASLPTSFNYGAVKAENITELLIRMKRAETYCPRPLLA-LDTTQ-DRRKQE
IIAPEKQ
>Asia-1_KU360085/1-209
-TTTTGESADPVTTTVENYGGETQTARRLHTDVAFVLDRFVKLTQPKSTQ-TLDLMQIPSHTLVGALLRSAT
YYFSDLEVALVHTG-PVTWVPNGAPKTALNNHTNPTAYQKQPITRLALPYTAPHRVLSTVYNGKTTYGEES-
--S--RRGDLAALARRVD----NRLPTSFNYGAVKADTITELLIRMKRAETYCPRPLLA-LDTTQ-DRRKQE
IIAPEKQ
>C_MH053310/1-209
-TTTTGESADPVTTTVENYGGETQVQRRHHTDVAFVLDRFVKVQASNNQH-TLDVMQTHKDGIVGALLRAAT
YYFSDLEIAVTHTG-KLTWVPNGAPVSALDNTSNPTAYHKGPLTRLALPYTAPHRVLATAYAGTTTYTTTR-
--T--IRGDLGQLAATRS----QHLPASFNFGAIKAETITELMVRMKRAELYCPRPVLP-VQPTG-DRHKQP
LIAPAKQ
>C_MH053308/1-209
-TTTTGESADPVTTTVENYGGETQVQRRHHTDVAFILDRFVRAQVAGNQH-TLDMMQTHKDGIVGALLRAAT
YYFSDLEIAVTHTG-KLTWVPNGAPVSALDNTSNPTAYHKGPLTRLALPYTAPHRVLATVYTGTATYATAN-
--P--RRGDXGQLAATRS----RHLPASFNFGAVKAETITELLVRMKRAELYCPRPILP-VQPTG-DRHKQP
LIAPAKQ
>C_KM268897/1-209
-TTTTGESADPVTTTVENYGGETQVQRRHHTDVAFVLDRFVKLQVTDNQH-TLDVMQTHKDGIVGALLRAAT
YYFSDLEIAVTHTG-KLTWVPNGAPVSALDNTSNPTAYHKRPLTRLALPYTAPHRVLATVYTGTATYATTR-
--S--RRGDLGQLAATRS----RHLPASFNFGAVKAETITELLVRMKRAELYCPRPILP-VQPTG-DRHKQP
LIAPAKQ
>C_MH053309/1-209
-TTTTGESADPVTTTVENYGGETQVQRRHHTDVAFVLDRFVKLQVTDNQH-TLDVMQTHKDGIVGALLRAAT
YYFSDLEIAVTHTG-KLTWVPNGAPVSALDNTSNPTAYHKGPLTRLALPYTAPHRVLATVYTGTATYATTR-
--S--RXGDLGQLAATRS----RHLPASFNFGAVKAETITELLVRMKRAELYCPRPILP-VQPTG-DRHKQP
LIAPAKQ
>C_MG372729/1-207
-TTTTGESADPVTTTVENYGGETQTQRRHHTDVAFVLDRFVKVQVSGNQH-TLDVMQVHKDSIVGALLRAAT
YYFSDLEIAVTHTG-KLTWVPNGAPVSALDNTTNPTAYHKGPLTRLALPYTAPHRVLATAYTGTTAYTTG--
-----VRGETAHLAAAHA----RHLPTSFNFGAVKAETITELLVRMKRAELYCPRPVLP-VQPAG-DRHKQP
LIAPAKQ
>C_AF274010/1-207
-TTTTGESADPVTTTVENYGGETQVQRRHHTDVAFVLDRFVEVTVSDNQH-TLDVMQAHKDNIVGALLRAAT
YYFSDLEIAVTHTG-KLTWVPNGAPVSALNNTTNPTAYHKGPVTRLALPYTAPHRVLATAYTGTTTYTAS--
-----ARGDSAHLTTTHA----RHLPTSFNFGAVKAETITELLVRMKRAELYCPRPILP-IQPTG-DRRKQQ
LVAPAKQ
>C_MG372732/1-207
-TTATGESADPVTTTVENYGGETQVQRRHHTDVAFVLDRFVKVTVSGNQH-TLDVMQXHKDXIVGALLRAAT
YYFSDLEIAVTHTG-KLTWVPNGAPVSALDNTTNPTAYHKGPLTRLALPYTAPHRVLATAYTGTTTYTAS--
-----TRGDSAHLTATRA----RHLPTSFNFGAVKAETITELLVRMKRAELYCPRPILP-IQPTG-DRHKQP
LVAPAKQ
>O_AF506822/1-211
-TTSTGESADPVTATVENYGGETQVQRRQHTDVSFILDRFVKVTPKDQIN-VLDLMQTPAHTLVGALLRTAT
YYFADLEVAVKHEG-NLTWVPNGAPETALDNTTNPTAYHKAPLTRLALPYTAPHRVLATVYNGNCKYDESP-
--VTNVRGDLQVLAQKAA----RTLPTSFNYGAVKATRVTELLYRMKRAETYCPRPLLA-IHPSE-ARHKQK
IVAPVKQ
>O_AY593826/1-211
-TTSAGESADPVTATVESYGGETQVQRRQHTDVSFIMDRFVKVTPTDQTN-VLNLMQIPSHTLVGALLRTST
YYFSDLEIAVKHEG-DLTWVPNGAPEAALENTTNPTAYHKAPLTRLALPYTAPHRVLATVYNGESRYSKNA-
--VPNLRGDLQALAQKAA----RTLPTSFNYGAIRATRVTELLYRMKRAETYCPRPLLA-IHPTE-ARHKQK
IVAPAKQ
>O_EF175732/1-211
-TTSAGESADPVTATVENYGSETQVQRRQHTDVTFILDRFVKVKPKEQVN-VLDLMQIPAHTLVGALLRTAT
YYFSDLELAVKHEG-DLTWVPNGAPETALDNTTNPTAYHKEPLTRLALPYTAPHRVLATVYNGSSKYGDTS-
--TNNVRGDLQVLAQKAE----RTLPTSFNYGAIKATRVTELLYRMKRAETYCPRPLLA-IQPST-ARHKQK
IVAPAKQ
>O_HM229661/1-211
-TTSTGESADPVTATVENYGGETQVQRRHHTDVSFILDRFVKVTPKDSIN-VLDLMQTPPHTLVGALLRAAT
YYFADLEVAVKHEG-DLTWVPNGAPEAALDNTTNPTAYHKAPLTRLALPYTAPHRVLATVYNGNYKYAGGP-
--LTNVRGDLQVLAQKAA----RPLPTSFNYGAIKATRVTELLYRMKRAETYCPRPLLA-VHPSA-ARHKQK
IVAPVKQ
>O_JX040500/1-211
-TTSTGESADPVTATVENYGGETQVQRRQHTDVSFILDRFVKVTPKDQIN-VLDLMQTPAHTLVGALLRTAT
YYFADLEVAVKHEG-NLTWVPNGAPETALDNTTNPTAYHKAPLTRLALPYTAPHRVLATVYNGDCKYGESR-
--TTNVRGDLQVLAQKAA----RTLPTSFNYGAIKATRVSELLYRMKRAETYCPRPLLA-IHPNE-ARHKQK
IVAPVKQ
>O_JX869188/1-211
-TTSAGESADPVTTTVENYGGETQIQRRQHTDVSFIMDRFVKVTPQNQIN-ILDLMQVPSHTLVGALLRAST
YYFSDLEIAVKHEG-DLTWVPNGAPEKALDNTTNPTAYHKAPLTRLALPYTAPHRVLATVYNGECRYSRNA-
--VPNLRGDLQVLAQKVA----RTLPTSFNYGAIKATRVTELLYRMKRAETYCPRPLLA-IHPTE-ARHKQK
IVAPVKQ
>O_KC440883/1-211
-TTSTGESADPVTATVENYGGETQVQRRQHTDVSFILDRFVKVTPKDQIN-VLDLMQTPAHTLVGALLRTAT
YYFADLEVAVKHEG-NLTWVPNGAPETALDNTTNPTAYYRAPLTRLALPYTAPHRVLATVYNGNCKYGESH-
--TTNVRGDLQVLAQKAA----RTLPTSFNYGAIKATRVTELLYRMKRAETYCPRPLLA-IHPSE-ARYKQK
IVAPVKQ
>O_KJ825809/1-211
-TTSTGESADPVTTTVENYGGETQVQRRQHTDVSFILDRFVKVTPKDQIN-VLDLMQTPAHTLVGALLRTAT
YYFADLEVAVKHKG-NLTWVPNGAPEAALDNTTNPTAYHKAPLTRLALPYTAPHRVLATVYNGNCKYGESN-
--VPNVRGDLQVLAQKAA----RPLPTSFNYGAIKATRVTELLYRMKRAETYCPRPLLA-THPSE-ARHKQK
IVAPVKQ
>O_KR265075/1-211
-TTSAGESADPVTATVENYGGETQVQRRQHTDVSFILDRFVKVTPKDQIN-VLDLMQTPAHTLVGALLRTAT
YYFADLEVAVKHEG-NLTWVPNGAPETALDNTTNPTAYHKAPLTRLALPYTAPHRVLATVYNGNCKYGESP-
--VTNVRGDLQVLAQKAA----RTLPTSFNYGAIKATRVTELLYRMKRAETYCPRPLLA-IHPSE-ARHKQK
IVAPVKQ
>O_KU821591/1-211
-TTSPGESADPVTATVENYGGTTQVQRRQHTDVSFILDRFVKVTPQDQIN-VLDLMQIPAHTLVGALLRAST
YYFADLELAVKHEG-NLTWVPNGAPEAALDNTTNPTAYHKAPLTRLALPYTAPHRVLATVYNGSCKYSGSS-
--TTNVRGDLQVLAQKAE----RTLPTSFNYGAVKATRVTELLYRMKRAETYCPRPLLA-IHPSE-ARHKQK
IVAPVKQ
>O_LC036265/1-211
-TTSTGESADPVTATVENYGGETQVQRRHHTDVSFILDRFVKVTPKDSIN-VLDLMQTPSHTLVGALLRTAT
YYFADLEVAVKHEG-DLTWVPNGAPEAALDNTTNPTAYHKAPLTRLALPYTAPHRVLATVYNGNCKYAGGS-
--LPNVRGDLQVLAPKAA----RPLPTSFNYGAIKATRVTELLYRMKRAEAYCPRPLLA-VHPSA-ARHKQK
IVAPVKQ
>O_AJ539140/1-211
-TTSTGESADPVTATVENYGGETQVQRRQHTDVSFILDRFVKVTPKDQIN-VLDLMQTPAHTLVGALLRTAT
YYFADLEVAVKHEG-NLTWVPNGAPETALDNTTNPTAYHKAPLTRLALPYTAPHRVLATVYNGNCKYGESP-
--VTNVRGDLQVLAQKAA----RTLPTSFNYGAIKATRVTELLYRMKRAETYCPRPLLA-IHPSE-ARHKQK
IVAPVKQ
>O_GU384683/1-211
-TTSTGESADPVTATVENYGGETQVQRRQHTDVSFILDRFVKVTPKDQIN-VLDLMQTPAHTLVGALLRTAT
YYFADLEVAVKHEG-NLTWVPNGAPETALDNTTNPTAYHKAPLTRLALPYTAPHRVLATVYNGNCKYGESS-
--TTNVRGDLQVLAQKAA----RALPTSFNYGAIKATRVTELLYRMKRAETYCPRPLLA-IHPSE-ARHKQK
IVAPVKQ
>O_FJ175666/1-211
-TTSTGESADPVTATVENYGGETQVQRRQHTDVSFILDRFVKVTPKDQIN-VLDLMQTPAHTLVGALLRTAT
YYFADLEVAVKHEG-NLTWVPNGAPETALDNTTNPTAYHKAPLTRLALPYTAPHRVLATVYNGNCKYGESH-
--TTNVRGDLQVLAQKAA----ITLPTSFNYGAIKATRVTELLYRMKRAETYCPRPLLA-IHPNE-ARHKQK
IVAPVKQ
>SAT1_AY593839/1-219
-TTSVGEGAEPVTTDASQHGGDRRAARRYHTDVSFLLDRFTLVGKTQNNRLTLDLLQTKEKALVGAILRAAT
YYFSDLEVACVGTNKWVGWTPNGAPELSEVGD-NPVIFSTNDTTRFALPYTAPHRCLATSYNGDCKYKPAGT
APRENIRGDLATLAQRIA-SGTH-IPTTFNYGRIYTEAEVDVYVRMKRAELYCPRPLLTHYDHGGKDRYKTA
ITKPAKQ
>SAT1_AY593840/1-219
-TTSAGEGADPVTTDVSEHGGVSRTTRRAHTDVAFLLDRFTKVGRTKDRKMVLDLLTTNEKSLVGALLRAAT
YYFSDLEVACVGTNKWVGWAPNGSPVFSEVGD-NPVVFSRNDTTRFALPYTAPHRVLATTYNGDCKYKPTGT
PPRENIRGDLATLAARIA-SETH-IPTTFNYGMIYTEAEVDVYLRMKRAELYCPRPVLTHYDHKGKDRYQTA
LTKPAKQ
>SAT1_AY593841/1-219
-TTSAGEGADPVTTDTSEHGGAPRTARRVHTDVAFLLDRFTLVGRTEGNKLVLDLLTTKEKSLVGALLRAAT
YYFSDMEVACVGTNKWVGWAPNGSPVLSEVGD-NPVVFSHNNTTRFAIPYTAPHRVLATVYNGDCKYKPTNA
PPRENIRGDLATLAERIA-SETH-IPTTFNYGIIYTEAEVDVYLRMKRAELYCPRPLLTHYDHKGKDRYQTA
LVRPAKQ
>SAT1_AY593842/1-219
-TTSAGEGADPVTTDTSEHGGASRVARRAHTDVAFLLDRFTLVGKTKNNQLVLDLLDTKEKSLVGALLRAAT
YYFSDLEVACVGTNTWVGWTPNGSPVMSEVGD-NPVVFSHNGTTRFALPYTAPHRVLATVYNGDCKYKPTGT
APRENIRGDLATLAARIA-SETH-IPTTFNYGMIYTQAEVDVYLRMKRAELYCPRPVLTHYDHGNKDRHKTA
LVKPAKQ
>SAT1_AY593844/1-219
-TTSAGEGADVVTVDATVHGGNQRRTRRVHTDVAFLLDRFTLVGKTQDNRMVLDMLKTKEKALVGAILRSAT
YYFADLEVACVGTNKWVGWLPNGAPVPKEVGD-NPVVFSHNGTTRFALPFTAPHRVLATVYNGGCKYKPTNE
DARTNIRGDLATLAERIR-EQSH-IPTTFNYGIVLTEAQVDVYVRMKRAELYCPRPLLTTYDHASTDRYKVS
LVAPEKQ
>SAT1_AY593846/1-219
-TTSAGEGAEPVTTDASQHGGDRRTARRYHTDVSFLLDRFTLVGRTQNCRLTLDLLQTKEKALVGAILRAAT
YYFSDLEVACVGTNEWVGWTPNGAPELSEVGD-NPVVFSTNNTTRFALPYTAPHRCLATSYNGDCKYKPAGT
TPRENIRGDLATLAGRIA-SETH-IPTTFNYGRIYTQADVDVYVRMKRAELYCPRPLLTHYDHAGKDRYKTA
ITKPVKQ
>SAT1_HM067706/1-219
-TTSAGEGAEPVTTDATQHGGHSRRTRRHHTDVSFLLDRFTLIGKTTDNKIVLDLLQTREKALVGAILRSAT
YYFSDLEVACVGNNKWVGWTPNGAPLLHEVGD-NPVVFSHNGTTRFALPYTAPHRLLATTYNGDCKYKPAGQ
EPRTAIRGDLAVIAERIA-SETH-IPTSFNYGQLYTESEVDVYVRMKRAELYCPRPLLTHYDHDGKDRYKVA
LVAPAKQ
>SAT1_JF749860/1-219
-TTSAGEGAEPVTTDASQHGGGRRTARRHHTDVSFILDRFTLVGKTESCRMTLDLLQTKEKALVGAILRAAT
YYFSDLEVACVGTNKWVGWTPNGAPELSEVGD-NPVVFSRNGATRFALPYTAPHRCLATTYNGDCKYKPNNE
APRTNIRGDLATLAERIA-SETH-IPTTFNYGRIYTDEDVDVYVRMKRAELYCPRPVLTRYDHAGKDRYKVA
LTKPAKQ
>SAT1_KM268899/1-219
-TTSAGEGAEPVTTDASQHGGGRRATRRQHTDVAFLLDRFTLVGKTAGNRLTLDLLQTKEKALVGAILRAAT
YYFSDLEVACVGTNKWVGWTPNGAPELSEVGD-NPVVFSHNGTTRFALPYTAPHRCLATAYNGDCKYKPTSE
APRTHIRGDLAALAEHIA-SETH-IPTTFNYGRIYTEAEVDVYVRMKRAELYCPRPVLTHYDHQDKDRYKVA
LTKPAKQ
>SAT1_KU821590/1-219
-TTSAGEGADPVTTDASEHGGVSRTARRSHTDVAFLLDRFTLVGKTKDNKRVLDLLDTKEKSLVGALLRAAT
YYFSDLEVACVGTNKWVGWTPNGSPVLEEVGD-NPVVFSHNGTTRFALPYTAPHRVLATTYNGDCKYKPTGT
PPRENIRGDLAVLAARIA-SETH-IPTTFNYGMVYTEAEVDVYLRMKRAELYCPRPVLTRYDHKGLDRYKTA
LVKPAKQ
>SAT2_AF540910/1-214
-TTSSGEGADVVTTDPSTHGGAVTEKKRVHTDVAFVMDRFTHV-LTNRTAFAVDLMDTNEKTLVGALLRAAT
YYFCDLEIACLGEHERVWWQPNGAPRTTTLRD-NPMVFSHNNVTRFAVPYTAPHRLLSTRYNGECKYTQQ--
--STAIRGDRAVLAAKYA-NTKHKLPSTFNFGYVTADKPVDVYYRMKRAELYCPRPLLPGYDHADRDRFDSP
IG-VKKQ
>SAT2_AY593847/1-214
-TTSVGEGADVVTTDPSTHGGSVIEKKRMHTDVAFVLDRFTHV-HTSKTTFNVDLMDTKEKTLVGALLRAST
YYFCDLEIACVGEHSRVFWQPNGAPRTTQLGD-NPMVFSHNGVTRFAIPYTAPHRLLATRYNGKCKYTQE--
--AKAIRGDRAVLAAKYA-GTSHALPSTFNFGHVTADKAVDVYYRMKRAELYCPRPLLPAYDHAGRDRFDAP
IG-VEKQ
>SAT2_AY593848/1-214
-TTSAGEGAEVVTTDPSTHGGQVKEKRRMHTDVAFVLDRFTHV-HTNKTTFNVDLMDTKEKTLVGALLRAST
YYFCDLEIACVGTHKRVYWQPNGAPRTTQLGD-NPMVFSNNGVTRFAVPYTAPHRLLSTVYNGECEYGTT--
--VTAIRGDRAVLAAKYA-NTRHTLPSTFNFGHVTADQPVDVYYRMKRAELYCPRPLLPAYNHADRDRFDAP
IG-VEKQ
>SAT2_AY593849/1-214
-TTSAGEGAEVVTTDPTTHGGKVTTPRRVHTDVAFLLDRSTHV-HTNKTTFAVDLMDTKEKALVGAILRSAT
YYFCDLEITCVGEHKRVFWQPNGAPRTTQLGD-NPMVFSHNKVTRFAIPFTAPHRLLSTVYNGECEYTKT--
--VTAIRGDREVLARKYS-SAKHSLPSTFNFGFVTADEPVDVYYRMKRAELYCPRALLPAYTHANSDRFDAP
IG-VEKQ
>SAT2_HM067704/1-214
-TTSAGEGADVVTTDPTTHGGSVCAPRRVHTDVAFLLDRSTHV-HTNKTAFAVDLMDTKEKALVGAILRSAT
YYFCDLEIACVGNHTRVFWQPNGAPRTTQLGD-NPMVFSHNNVTRFAIPFTAPHRLLSTVYNGECNYNTK--
--VTAIRGDRQVLAQKYA-STKHALPSTFNFGFVTADQPVDVYYRMKRAELYCPRALLPSYNHQNRDRFDAP
IG-VEKQ
>SAT2_HM067705/1-214
-TTSAGEGADVVTTDPTTHGGTVSAPRRVHTDVAFLLDRSTHV-HTNKTSFAVDLMDTKEKALVGAILRSAT
YYFCDLEIACVGEHGRVFWQPNGAPRTTQLGD-NPMVFSHNGVTRFAIPFTAPHRLLSTVYNGVCEYNNK--
--VAAIRGDRQVLAQKYA-SAKHALPSTFNFGFVTADRPVDVYYRMKRAELYCPRALLPAYDHRDRDRFDAP
IG-VEKQ
>SAT2_JF749861/1-214
-TTSAGEGADVVTTDPSSHGGSVVEKRRMHTDVAFVLDRFTHV-HTNKTTFNVDLMDTKQHALVGALLRAST
YYFCDLEIACIGAHNRVYWQPNGAPRTTVLGD-NPMVFAHNNVTRFAIPYTAPHRLLSTVYNGECKYTDR--
--VSAIRGDRAVLAAKYA-ETRHALPSTFNFGHVTADQPVDVYYRMKRAELYCPRPLLPAYQHNNRDRFDAP
IG-VEKQ
>SAT2_JF749862/1-214
-TTSAGEGADVVTTDPTTHGGTVSAPRRVHTDVAFLLDRSTHV-HTRKTSFAVDLMDTKEKALVGAILRSAT
YYFCDLEVACVGKHARVFWQPNGAPRTQQLGD-NPMVFSHNRVTRFAIPFTAPHRLLSTVYNGECKYTTN--
--VAAIRGDRQVLAQKYA-STKHALPSTFNFGFVTADAPVDVYYRMKRAELYCPRALLPAYDHQERDRFDAP
IG-VEKQ
>SAT2_JF749864/1-214
-TTSAGEGADVVTTDPSTHGGQVMEKRRMHTDVAFVMDRFTHV-HTSKTTFNVDLMDTKDKALVGALLRAST
YYFCDLEIACVGEHKRVYWQPNGAPRTTQLGD-NPMVFSRNGVSRFALPYTAPHRLLSTVYNGECKYTDR--
--VTAIRGDRAVLAGKYA-NTRHALPSTFNFGHITANAPVDVYYRMKRAELYCPRPLLPAYDHGARDRFDAP
IG-VEKQ
>SAT2_JX014255/1-214
-TTSAGEGADVVTTDPSTHGGNVQEGRRKHTDVAFLLDRSTHV-HTNKTSFVVDLMDTREKALVGAILRAST
YYFCDLEIACVGDHTRVFWQPNGAPRTTQLGD-NPMVFAKGGVTRFAIPFTAPHRLLSTVYNGECVYTKA--
--ATAIRGDRAALAAKYA-DTNHTLPPTFNFGYVTVDKPVDVYYRMKRAELYCPRPLLPAYKHTDRDRFDAP
IG-VERQ
>SAT2_JX014256/1-214
-TTSAGEGADVVTTDPSTHGGNVQEGRRKHTDVAFLLDRSTHV-HTNKTSFVVDLMDTREKALVGAILRAST
YYFCDLEIACVGDHTRVFWQPNGAPRTTQLGD-NPMVFAKGGVTRFAIPFTAPHRLLSTVYNGECVYTKA--
--AAAIRGDRAALAAKYA-DTNHTLPPTFNFGYVTVDKPVDVYYRMKRAELYCPRPLLPAYKHTDRDRFDAP
IG-VERQ
>SAT2_KC440884/1-214
-TTSAGEGADVVTTDPSTHGGNVQEGRRKHTDVAFLLDRSTHV-HTNKTSFVVDLMDTREKALVGAILRAST
YYFCDLEIACVGDHTRVFWQPNGAPRTTQLGD-NPMVFAKGGVTRFAIPFTAPHRLLSTVYNGECVYTKA--
--AAAIRGDRAALAAKYA-DTNHTLPPTFNFGYVTVDKPVDVYYRMKRAELYCPRPLLPAYKHTDRDRFDAP
IG-VERQ
>SAT2_KM268900/1-214
-TTSAGEGADVVTTDPSTHGGSVVEKRRMHTDVAFVLDRFTHV-HTGKTTFNVDLMDTKQHALVGALLRAST
YYFCDLEIACVGDHTRVFWQPNGAPRTTQLGD-NPMVFPHNGVTRFAIPYTAPHRLLATVYNGECKYTER--
--VSAIRGDRTVLAAKYA-DTRHTLPSTFNFGHVTADQPVDVYYRMKRAELYCPRPLLPAYQHNGRDRFDAP
IG-VEKQ
>SAT3_KJ820999/1-216
-TTSAGEGADVVSTTVETHGGTAQVARRQHTDVAFLLDRFTHIGPVTGSK-TLDLLTTKEHTMVGAILRSAT
YYFCDLEVAVLGDAEHAAWIPNGCPEVNNIED-NPVVFAKGGVARFALPYTAPHRVLATIYNGTCVYKKN--
APVTSRRGDLQVLQQRVDAERERCIPTSFNFGRLYVES-GNLYLRMKRAELYCPRWLFVRYTHT-TDRHKVS
LVKPEKQ
>SAT3_AY593853/1-216
-TTSAGEGADVVTTDVTTHGGEVSVPRRQHTNVEFLLDRFTHVGKVNESR-TISLMDTKEHTLVGAILRSAT
YYFCDLEVAILGTAPWAAWVPNGCPHTGRVED-NPVVHSKGSVVRFALPYTAPHGVLATVYNGNCKYSET--
QRVTSRRGDLAVLAQRVENETTRCLPTTFNFGRLLCEE-GDAYYRMKRAELYCPRPLRVRYTHT-TDRYKTP
LVKPDKQ
>SAT3_AY593852/1-216
-TTSAGEGADVVTTDVTTHGGEVSVPRRQHTNVEFLLDRFTHIGTINGHR-TICLLDTKEHTLVGAILRSAT
YYFCDLEVAVLGNAKYAAWVPNGCPHTDRVED-NPVVHSKGSVVRFALPYTAPHGVLATVYNGNCKYSTT--
QRVAPRRGDLGALSRRVENETTRCIPTTFNFGRLLCES-GDVYYRMKRTELYCPRPLRVRYTHT-ADRYKTP
LVKPEKQ
>SAT3_AY593851/1-216
-TTSAGEGADVVTTDVTTHGGEVSVPRRQHTNVEFLLDRFTHIGTINGHR-TICLLDTKEHTLVGAILRSAT
YYFCDLEVAVLGNAKYAAWVPNGCPHTDRVED-NPVVHSKGSVVRFALPYTAPHGVLATVYNGNCKYSTT--
QRVAPRRGDLGALSRRVENETTRCIPTTFNFGRLLCES-GDVYYRMKRTELYCPRPLRVRYTHT-ADRYKTP
LVKPEKQ
>SAT3_KR108950/1-216
-TTSAGEGGDVVTADVTTHGGVVSVPRRQHTNVEFLLDRFTHVGTITTSK-TIDLMDAKEHTLVGAILRSAT
YYFCDLEIAVLGTGQWAAWVPNGCPHTDRVED-NPVVYAKNGVARFALPYTAPHRVLATVYNGSCKYSKT--
QHVVPRRGDLAVLTRRVENETTRCRPTTFNFGRLLCDT-GEVYYRMKRAELYCPRPLRVRYMHT-SDRYKTR
LVAPDKQ
>SAT3_KM268901/1-216
-TTSAGEGGDVVTTDVTTHGGTVDSPRRQHTNVEFLLDRFTHVGKITTSR-TIDLMDTKEHTLVGAILRSAT
YYFCDLEIAVLDTDKWVAWVPNGCPHTERVED-NPVVHAKNGVTRFALPYTAPHGVLATVYNGNCKYSKT--
QHVTARRGDMAVLAQRVETETTRCIPTTFNFGRLLCET-GEVYYRMKRAELYCPRPLRVRYTHT-TDRYKIR
LVAPDKQ
>SAT3_KX375417/1-216
-TTSSGEGGDVVTTDVTTHGGTVDQPRRQHTNVEFLLDRFTHIGEITASK-TIDLLDTKEHTLVGAILRSAT
YYFCDLEVAVLGTSQWVAWVPNGCPHTDRVED-NPVVHAKNGVTRFALPYTAPHQVLATVYNGNCKYSNT--
QHVTPRRGDMAALAQRVANETTRCTPTTFNFGRLLCDT-GSVYYRMKRAELYCPRPLMVRYTHT-TDRYKIK
LVAPDKQ
>SAT3_AY593850/1-216
-TTSAGEGGDVVTTDVTTHGGVVDTPRRQHTNVEFLLDRFTHIGTITASK-TIDLMDTKEHTLVGAILRSAT
YYFCDLEVAVLGSEKWTAWVPNGCPHTERVED-NPVVHAKNGVARFALPYTAPHRVLATVYNGNCKYSKT--
QHVVARRGDMAVLAQRVESEITRCRPTTFNFGRLLCET-GEVYYRMKRAELYCPRPLRVRYTHT-TDRYKIK
LVAPDKQ
