# Supplementary material for: Cell culture propagation of foot-and-mouth disease virus: adaptive amino acid substitutions in structural proteins and their functional implications
Source: Virus Genes. 2019 Nov 27;56(1):1–15. doi: 10.1007/s11262-019-01714-7 (PMC6957568; doi:10.1007/s11262-019-01714-7)
Supplement: Supplementary file 2 — Supplementary material 2 (FASTA 20 kb) [file 11262_2019_1714_MOESM2_ESM.fasta]

>A_AY593751/1-218
DKKTEETTLLEDRILTTRNGHTTSTTQSSVGVTYGYSTEEDHVAGPNTSGLETRVVQAERFFKKFLFDWTTD
KPFGHLTKLELPTDHHGVFGHLVDSYAYMRNGWDVEVSAVGNQFNGGCLLVAMVPEWKEFDTREKYQLTLFP
HQFISPRTNMTAHITVPYLGVNRYDQYKKHKPWTLVVMVLSPLTVSN-TAATQIKVYANIAPTYVHVAGELP
SKE
>A_AY593753/1-218
DKKTEETTLLEDRILTTRNGHTTSTTQSSVGVTYGYSTAEDHVAGPNTSGLETRVIQAERYFKKFLFEWTPE
KPFGYLEKLELPTVHHGVFGHLVDSYAYMRNGWDVEVSAVGNQFNGGCLLVAMVPEWKEFDAREKYQLTLFP
HQFISPRTNMTAHITVPYLGVNRYDQYKNHKPWTLVVMVVSPLTVNA-TSATQIKVYANIAPTYVHVAGELP
SKE
>A_AY593757/1-218
DKKTEETTLLEDRILTTRNGHTTSTTQSSVGVTYGYSTAEDHVAGPNTSGLETRVTQAERFFKKFLFEWTTD
KPFGHLEKLELPTDHHGVFGHLVDSYAYMRNGWDVEVSAVGNQFNGGCLLVAMVPEWKEFDAREKYQLTLFP
HQFISPRTNMTAHITVPYLGVNRYDQYKNHKPWTLVVMVVSPLTVSA-TSATKIKVYANIAPTYVHVAGELP
SKE
>A_AY593760/1-218
DKKTEETTLLEDRILTTRNGHTISTTQSSVGVTYGYSTGEDHVAGPNTSGLETRVVQAERFFKKFLFDWTTD
KPFGHLEKLELPTGHHGVFGHLVESYAYMRNGWDVEVSAVGNQFNGGCLLVAMVPEWKEFEQREKYQLTLFP
HQFISPRTNMTAHITVPYLGVNRYDQYKKHKPWTLVVMVVSPLTVSD-TAAAQIKVYANIAPTYVHVAGELP
SKE
>A_AY593761/1-218
DKKTEETTLLEDRILTTRNGHTTSTTQSSVGVTYGYSTGEDHVAGPNTSGLETRVVQAERFFKKHLFDWTPD
KAFGHLEKLELPTDHTGVYGHLVNSYAYMRNGWDVEVSAVGNQFNGGCLLVAMVPEWKEPQPREKYQLTLFP
HQFISPRTNMTAHITVPYLGVNRYDQYKKHKPWTLVVMVVSPLTVST-TSAAQIKVYANIAPTYVHVAGELP
SKQ
>A_AY593768/1-218
DKKTEETTLLEDRILTTRNGHTTSTTQSSVGVTHGYSTEEDHVAGPNTSGLETRVVQAERFYKKYLFDWTTD
KAFGHLEKLELPSDHHGVFGHLVDSYAYMRNGWDVEVSAVGNQFNGGCLLVAMVPEWKEFDTREKYQLTLFP
HQFISPRTNMTAHITVPYLGVNRYDQYKKHKPWTLVVMVVSPLTVNN-TSAAQIKVYANIAPTYVHVAGELP
SKE
>A_AY593771/1-218
DKKTEETTLLEDRILTTRNGHTTSTTQSSVGVTYGYSTGEDHVAGPNTSGLETRVVQAERFFKKFLFDWTTD
KPFGHLEKLELPSDHHGVFGHLVDSYAYMRNGWDVEVSAVGNQFNGGCLLVAMIPEWKEFEQREKYQLTLFP
HQFISPRTNMTAHITVPYLGVNRYDQYKKHKPWTLVVMVVSPLTVSN-TAASQIKVYANIAPTYVHVAGELP
SKE
>A_AY593777/1-218
DKKTEETTLLEDRILTTRNGHTTSTTQSSVGVTYGYSTEEDHVAGPNTSGLETRVVQAERFFKKFLFDWTTD
KPFGHLTKLELPTDHRGVFGHLVDSYAYMRNGWDVEVSAVGNQFNGGCLLVAMVPEWKEFDAREKYQLTLFP
HQFISPRTNMTAHITVPYLGVNRYDQYKKHKPWTLVVMVVSPLTVSN-AAAAQIKVYANIAPTYVHVAGELP
SKE
>A_AY593778/1-218
DKKTEETTLLEDRILTTRNGHTISTTQSSVGVTYGYSTGEDHVAGPNTSGLETRVVQAERFFKKFLFDWTTD
KPFGHLEKLELPADHHGVFGHLVESYAYMRNGWDVEVSAVGNQFNGGCLLVAMVPEWKEFEQREKYQLTLFP
HQFISPRTNMTAHITVPYLGVNRYDQYKKHKPWTLVVMVVSPLTVSD-TAATQIKVYANIAPTYVHVAGELP
SKE
>A_AY593780/1-218
DKKTEETTLLEDRILTTRNGHTISTTQSSVGVTYGYSTGEDHVAGPNTSGLETRVVQAERFFKKFLFDWTTD
KPFGHLEKLELPADHHGVFGHLVESYAYMRNGWDVEVSAVGNQFNGGCLLVAMVPEWKEFEQREKYQLTLFP
HQFISPRTNMTAHITVPYLGVNRYDQYKKHKPWTLVVMVVSPLTVSD-TAAAQIKVYANIAPTYVHVAGELP
SKE
>A_AY593785/1-218
DKKTEETTLLEDRILTTRNGHTTSTTQSSVGVTYGYSTTEDHVAGPNTSGLETRVVQAERFYKKFLFDWTTD
KPFGHLHKLELPTDHHGVFGHLVDSYAYMRNGWDVEVSAVGNQFNGGCLLVAMVPEWKEFETREKYQLTLFP
HQFISPRTNMTAHITVPYLGVNRYDQYKKHKPWTLVVMVVSPLTVNA-TSAAQIKVYANIAPTYVHVAGELP
SKE
>A_AY593789/1-218
DKKTEETTLLEDRILTTRNGHTTSTTQSSVGVTYGYSTGEDHTAGPNTSGLETRVVQAERFFKKFLFDWTTD
KPFGHLEKLELPTDHHGVFGHLVDSYAYMRNGWDVEVSAVGNQFNGGCLLVAMVPEWKEFDTREKYQLTLFP
HQFISPRTNMTAHITVPYLGVNRYDQYKKHKPWTLVVMVVSPLTVST-TSAAQIKVYANIAPTYVHVAGELP
SKE
>A_AY593793/1-218
DKKTEETTLLEDRILTTRNGHTTSTTQSSVGVTYGYSTAEDHVAGPNTSGLETRVVQAERFFKKFLFDWTTD
KPFGHLEKLELPTDHSGVFGHLVDSYAYMRNGWDVEVSAVGNQFNGGCLLVAMVPEWKKLDTREKYQLTLFP
HQFISPRTNMTAHITVPYLGVNRYDQYKKHKPWTLVVMVVSPLTVNT-TSATQIKVYANIAPTYVHVAGELP
SKE
>A_AY593794/1-218
DKKTEETTLLEDRILTTRNGHTTSTTQSSVGVTYGYSTEEDHVAGPNTSGLETRVVQAERFYKKYLFDWTPD
KPFGELVKLELPSEHNGVFGHLVDSYAYMRNGWDIEVSAVGNQFNGGCLLVAMVPEWKEFDTREKYQLTLFP
HQFISPRTNMTAHITVPYIGVNRYDQYKKHRPWTLVVMVVSPLTVNN-TGAQQIKVYANIAPTYVHVAGELP
SKE
>A_JF749843/1-218
DKKTEETTLLEDRILTTRNGHTTSTTQSSVGVTYGYSTGEDHVSGPNTSGLETRVVQAERFFKKHIFDWTQD
KNFGHLEKLELPTDHTGVYGHLVDSYAYMRNGWDVEVSAVGNQFNGGCLLVAMVPEWKELNEREKYQLTLFP
HQFISPRTNMTAHITVPYLGVNRYDQYKRHKPWTLVVMVVSPLTVST-TSATQIKVYANIAPTYVHVAGELP
SKE
>A_KC440881/1-218
DKKTEETTLLEDRILTTRNGHTTSTTQSSVGVTYGYSTGEDHVAGPNTSGLETRVVQAERFFKKYLFDWTQD
KPFGHIEKLELPAEHTGVYGHLVDSYAYMRNGWDVEVSAVGNQFNGGCLLVAMVPEWKELSQREKYQLTLFP
HQFISPRTNMTAHITVPYLGVNRYDQYKKHKPWTLVVMVVSPLTVSD-TSAAQIKVYANIAPTYVHVAGELP
SKE
>A_KC440882/1-218
DKKTEETTLLEDRILTTRNGHTTSTTQSSVGVXYGYSTGEDHVSGPNTSGLETRVVQAERFFKEYLFDWTTD
KAFGHLVKLELPTEHKGVYGHLVDSYAYMRNGWDVEVTAVGNQFNGGCLLVAMVPEWKEFAPREKYQLTLFP
HQFINPRTNMTAHITVPYLGVNRYDQYKQHKPWTLVVMVVSPLTTSS-IGASQIKVYANIAPTFVHVAGELP
SKE
>A_KJ754939/1-218
DKKTEETTLLEDRILTTRNGHTTSTTQSSVGVTYGYSTGEDHVSGPNTSGLETRVVQAERFFKKFLFDWTTE
KPFGHLEKLELPTDHKGVYGHLVDSYAYMRNGWDVEVSAVGNQFNGGCLLVAMVPEWKEFTPREKYQLTLFP
HQFINPRTNMTAHITVPYLGVNRYDQYKKHKPWTLVVMVVSPLTTTS-IGAPQIKVYANIAPTHVHVAGELP
SKE
>A_KP940474/1-218
DKKTEETTLLEDRILTTRNGHTTSTTQSSVGVTYGYSTGEDHVAGPNTSGLETRVVQAERFFKKYLFDWTQD
KPFGHIEKLELPAEHTGVYGHLVDSYAYMRNGWDVEVSAVGNQFNGGCLLVAMVPEWKELSQREKYQLTLFP
HQFISPRTNMTAHITVPYLGVNRYDQYKKHKPWTLVVMVVSPLTVSD-TSAAQIKVYANIAPTYVHVAGELP
SKE
>A_KT968663/1-218
DKKTEEATLLEDRILTTRNGHTTSTTQSSVGVTCGYSTGEDHVSGPNTSGLETRVVQAERFFKKHLFDWTTD
KPFGHIEKLELPTEHKGVYGQLVESFAYMRNGWDVEVSAVGNQFNGGCLLVAMIPEFKEFTQREKYQLTLFP
HQFISPRTNMTAHITVPYLGVNRYDQYKKHKPWTLVVMVVSPLTTSS-IGATQIKVYANIAPTHVHVAGELP
SKE
>Asia-1_AY593796/1-218
DKKTEEATLLEDRILTTRNGHTTSTTQSSVGVTYGYAVAEDAVSGPNTSGLETRVVQAERFFKKHLFDWTQN
LSFGHCHYLELPSEHKGVYGGLMDLYAYMRNGWDIEVTAVGNQFNGGCLLVALVPELKSLDTRQKYQLTLFP
HQFINPRTNMTAHINVPFVGVNRYDQYALHKPWTLVVMVVAPLTVKT-GGSEQIKVYMNAAPTYVHVAGELP
SKE
>Asia-1_AY593797/1-218
DKKTEETTLLEDRILTTRNGHTTSTTQSSVGVTYGYAVTEDAVSGPNTSGLETRVIQAERFFKKHLFDWTQD
LSFGHCHYLELPSEHKGVYGGLMDSYAYMRNGWDIEVTAVGNQFNGGCLLVALVPELKSLDTRQKYQLTLFP
HQFINPRTNMTAHINVPFVGVNRYDQYALHKPWTLVVMVVAPLTVKT-GGSEQIKVYMNAAPTYVHVAGELP
SKE
>Asia-1_AY593800/1-218
DKKTEETTLLEDRILTTRNGHTTSTTQSSVGVTYGYAVAEDAVSGPNTSGLETRVQQAERFFKKHLFDWTPN
LAFGHCYYLELPTEHKGVYGSLMGSYAYMRNGWDIEVTAVGNQFNGGCLLVALVPELKELDTRQKYQLTLFP
HQFINPRTNMTAHINVPYVGINRYDQYALHKPWTLVVMVVAPLTVKT-GGSEQIKVYMNAAPTYVHVAGELP
SKE
>Asia-1_DQ989309/1-218
DKKTEETTFLEDRILTTRNGHTTSTTQSSVGVTYGYAVAEDAVSGPNTSGLETRVQQAERFFKKHLFDWTPN
LAFGHCHYLGLPTEHKGVYGSLMDSYAYMRNGWDIEVTAVGNQFNGGCLLVALVPELKSLDTRQKYQLTLFP
HQFINPRTNMTAHINVPFVGVNRYDQYALHKPWTLVVMVLAPLTVKT-GGSEQIKVYMNAAPTYVHVAGELP
SKE
>Asia-1_DQ989321/1-218
DKKTEETTLLEDRILTTRNGHTTSTTQSSVGVTYGYAVAEDAVSGPNTSGLETRVHQAERFFKKHLFDWTPN
LAFGHCHYLELPTEHKGVYGSLMDSYAYMRNGWDIEVTAVGNQFNGGCLLVALVPELKSLDTRQKYQLTLFP
HQFINPRTNMTAHINVPFVGVNRYDQYALHKPWTLVVMVVAPLTVKT-GGSEQIKVYMNAAPTYVHVAGELP
SKE
>Asia-1_EF614458/1-218
DKKTEETTLLEDRILTTRNGHTTSTTQSSVGVTYGYAVAEDAVSGPNTSGLETRVTQAERFFKKHLFDWTPD
LSFGHCHYLELPSEHKGVFGSLMSSYAYMRNGWDIEVTAVGNQFNGGCLLVALVPELKELDTRQKYQLTLFP
HQFINPRTNMTAHINVPYVGVNRYDQYELHKPWTLVVMVVAPLTVKT-GGSEQIKVYMNAAPTYVHVAGELP
SKE
>Asia-1_GU125645/1-218
DKKTEETTLLEDRILTTRNGHTTSTTQSSVGVTYGYAVAEDAVSGPNTSGLETRVTQAERFFKKHLFDWTPG
LPFGHCHYLELPSEHKGVFGSLMSSYAYMRNGWDIEVTAVGNQFNGGCLLVALVPELKELDTRQKYQLTLFP
HQFINPRTNMTAHINVPYVGVNRYDQYELHKPWTLVVMVVAPLTVKT-GGSEQIKVYMNAAPTYVHVAGELP
SKE
>Asia-1_GU125646/1-218
DKKTEETTLLEDRILTTRNGHTTSTTQSSVGVTYGYAMAEDAVSGPNTSGLETRVLQAERFFKKHLFDWTPN
LEFGHCHYLELPSEHKGVYGSLQNSYAYMRNGWDIEVTAVGNQFNGGCLLVALVPELKTLGTRQKYQLTLFP
HQFVNPRTNMTAHINVPYVGVNRYDQYALHKPWTLVVMVVAPLTVKT-GGSEQIKVYMNAAPTYVHVAGELP
SKE
>Asia-1_HQ113233/1-218
DKKTEETTLLEDRILTTRNGHTTSTTQSSVGVTYGYAVAEDAVSGPNTSGLETRVQQAERFFKKHLFDWTPN
LAFGYCHYLELPTEHKGVYGSLMDSYAYMRNGWDIEVTAVGNQFNGGCLLVALVPELKSLDTRQKYQLTLFP
HQFINPRTNMTAHINVPFVGVNRYDQYMLHKPWTLVVMVVAPLTVKT-GGSDQIKVYMNAAPTYVHVAGELP
SKE
>Asia-1_HQ631363/1-218
DKKTEETTLLEDRILTTRNGHTTSTTQSSVGVTYGYAVAEDAVSGPNTSGLETRVTQAERFFKKHLFDWTPG
LSFGHCHYLELPSEHKGVFGSLMSSYAYMRNGWDIEVTAVGNQFNGGCLLVALVPELKELDTRQKYQLTLFP
HQFINPRTNMTAHINVPYVGVNRYDQYELHKPWTLVVMVVAPLTVKT-GGSEQIKVYMNAAPTYVHVAGELP
SKE
>Asia-1_HQ632774/1-218
DKKTEETTLLEDRILTTRNGHTTSTTQSSVGVTYGYATAEDAVSGPNTSGLETRVAQAERFFKKHLFDWTTD
LAFGHCYYLELPSEHKGVYGSLQASYAYMRNGWDIEVTAVGNQFNGGCLLVALVPELKTLETRQKYQLTLFP
HQFINPRTNMTAHINVPYVGVNRYDQYALHKPWTLVVMVVAPLTVKT-GGSEQIKVYMNAAPTYVHVAGELP
SKE
>Asia-1_JN006719/1-218
DKKTEETTLLEDRILTTRNGHTTSTTQSSVGVTYGYATAEDAVSGPNTSGLETRVQQAERFFKKHLFDWTPN
LAFGHCHYLELPTDHKGVYGSLMDSYAYMRNGWDIEVTAVGNQFNGGCLLVALVPELKSLDTRQKYQLTLFP
HQFINPRTNMTAHISVPFVGVNRYDQYRMHKPWTLVVMVVAPLTVKT-GGSEQIKVYMNAAPTYVHVAGELP
SKE
>Asia-1_JN006720/1-218
DKKTEETTLLEDRILTTRNGHTTSTTQSSVGVTYGYATAEDAVSGPNTSGLETRVQQAERFFKKHLFDWTPN
LSFGHCHYLELPTDHKGVYGSLMDSYAYMRNGWDIEVTAVGNQFNGGCLLVALVPELKSLDTRQKYQLTLFP
HQFINPRTNMTAHISVPFVGVNRYDQYHMHKPWTLVVMVVAPLTVKT-GGSEQIKVYMNAAPTYVHVAGELP
SKE
>Asia-1_KU360085/1-218
DFKKEETALLEDRILTSRNGDATSTTLSSVGVPYGYPVADNAVSGPNTSGLETRVTQAERFFQKHLFDWTPD
LSFGHCHYLELPSEHKGVFGSLMSSYAYMRNGWDVEVTAVGNQFNGGCLLVALVPELKELDTRQKYQLTLFP
HQFINPRTNMTAHINVPYVGVNRYDQYELHKPWTLVVMVVAPLTVKT-GGSEQIKVYMNAAPTYVHVAGELP
SKE
>C_MG372732/1-218
DKKTEETTLLEDRILTTRNGHTTSTTQSSVGVTFGYATAEDSTSGPNTSGLETRVHQAERFFKMALFDWVPS
QNFGHMHKVVLPHEPKGVYGGLVKSYAYMRNGWDVEVTAVGNQFNGGCLLVALVPEMGDISDREKYQLTLYP
HQFINPRTNMTAHITVPYVGVNRYDQYKQHRPWTLVVMVVAPLTTNT-AGAQQIKVYANIAPTNVHVAGELP
SKE
>C_MG372729/1-218
DKKTEETTLLEDRILTTRNGHTTSTTQSSVGVTYGYATTEDSTSGPNTSGLETRVHQAERFFKMTLFEWVPS
QSFGHMHKVVLPSEPKGVYGGLVKSYAYMRNGWDVEVTAVGNQFNGGCLLVALVPEMGDISDREKYQLTLYP
HQFINPRTNMTAHITVPYVGVNRYDQYNQHKPWTLVVMVVAPLTVNT-SGAQQIKVYANIAPTNVHVAGELP
SKE
>C_MH053309/1-218
DKKTEETTLLEDRILTTRNGHTTSTTQSSVGVTYGYATGEDSSSGPNTSGLETRVHQAERFFKMSLFDWVPS
QNFGHIHKVVLPTDPKGIYGGLVKSYAYMRNGWDIEVTAVGNQFNGGCLLVALVPEMGDISDREKYQLTLYP
HQFINPRTNMTAHITVPYVGVNRYDQYKQHTPWTLVVMVVAPLTVNT-AGAQQVKVYANIAPTNVHVAGELP
SKE
>C_MH053310/1-218
DKKTEETTLLEDRILTTRNGHTTSTTQSSVGVTYGYATGEDSSSGPNTSGLETRVHQAERFFKMTLFDWVPS
QNFGHIHKVVLPTDPKGIYGGLVKSYAYMRNGWDVEVTAVGNQFNGGCLLVALVPEMGDINDREKYQLTLYP
HQFINPRTNMTAHITVPYVGVNRYDQYNQHKPWTLVVMVVAPLTVNT-AGAQQVKVYANIAPTNVHVAGELP
SKE
>C_AF274010/1-218
DKKTEETTLLEDRILTTRNGHTTSTTQSSVGVTFGYATAEDSTSGPNTSGLETRVHQAERFFKMALFDWVPS
QNFGHMHKVVLPHEPKGVYGGLVKSYAYMRNGWDVEVTAVGNQFNGGCLLVALVPEMDDISDREKYQLTLYP
HQFINPRTNMTAHITVPYVGVNRYDQYKQHRPWTLVVMVVAPLTTNT-AGAQQIKVYANIAPTNVHVAGELP
SKE
>C_KM268897/1-218
DKKTEETTLLEDRILTTRNGHTTSTTQSSVGVTYGYATGEDSSSGPNTSGLETRVHQAERFFKMSLFDWVPS
QNFGHIHKVALPTDPKGIYGGLVKSYAYMRNGWDVEVTAVGNQFNGGCLLVALVPEMGDISDREKYQLTLYP
HQFINPRTNMTAHITVPYVGVNRYDQYKQHTPWTLVVMVVAPLTVNT-AGAQQVKVYANIAPTNVHVAGELP
SKE
>C_MH053308/1-218
DKKTEETTLLEDRILTTRNGHTTSTTQSSVGVTYGYATGEDSSSGPNTSGLETRVHQAERFFKMSLFDWVPS
QNFGHIYKVALPTDPKGVYGGLVKSYAYMRNGWDVEVTAVGNQFNGGCLLVALVPEMGDISDREKYQLTLYP
HQFINPRTNMTAHITVPYVGVNRYDQYKQHKPWTLVVMVVAPLTVNT-AGAQQVKVYANIAPTNVHVAGELP
SKE
>O_GU384683/1-218
DKKTEETTLLEDRILTTRNGHTTSTTQSSVGVTYGYATAEDFVSGPNTSGLETRVVQAERFFKTHLFDWVTS
DPFGRCHLLELPTDHKGVYGSLTDSYAYMRNGWDVEVTAVGNQFNGGCLLVAMVPELCSIDKRELYQLTLFP
HQFINPRTNMTAHITVPFVGVNRYDQYKVHKPWTLVVMVVAPLTVNT-EGAPQIKVYANIAPTNVHVAGEFP
SKE
>O_FJ175666/1-218
DKKTEETTLLEDRILTTRNGHTTSTTQSSVGVTYGYATTEDFVSGPNTSGLETRVVQAERFFKTHLFDWVTS
DSFGRCHLLELPTDHKGVYGSLTDSYAYMRNGWDVEVTAVGNQFNGGCLLVAMVPELCSISKRELYQLTLFP
HQFINPRTNMTAHITVPFVGVNRYDQYKVHKPWTLVVMVVAPLTVNT-EGAPQIKVYANIAPTNVHVAGEFP
SKE
>O_AJ539140/1-218
DKKTEETTLLEDRILTTRNGHTTSTTQSSVGVTYGYATAEDFVSGPNTSGLETRVVQAERFFKTHLFDWVTS
DPFGRXYLLELPTDHKGVYGSLTDSYAYMRNGWDVEVTAVGNQFNGGCLLVAMVPELCSIDKRELYQLTLFP
HQFINPRTNMTAHITVPFVGVNRYDQYKVHKPWTLVVMVVAPLTVNT-EGAPQIKVYANIAPTNVHVAGEFP
SKE
>O_LC036265/1-218
DKKTEETTLLEDRILTTRNGHTTSTTQSSVGITHGYATAEDFVNGPNTSGLETRVVQAERFFKTHLFDWVTS
DPFGRYYLLELPTDHKGVYGSLTDSYAYMRNGWDVEVTAVGNQFNGGCLLVAMVPELCSIERRELFQLTLFP
HQFINPRTNMTAHIKVPFVGVNRYDQYKVHKPWTLVVMVVAPLTVNT-EGAPQIKVYANIAPTNVHVAGEFP
SKE
>O_KU821591/1-218
DKKTEETTLLEDRILTTRNGHTTSTTQSSVGVTYGYATAEDFVSGPNTSGLETRVAQAERFFKTHLFDWVTS
DPFGRCHVLELPTDHKGIYGGLIDSYAYMRNGWDVEVTAVGNQFNGGCLLVAMVPELCSIQKRELYQLTLFP
HQFINPRTNMTAHITVPFVGVNRYDQYKVHKPWTLVVMVVAPLTVNT-EGAPQIKVYANIAPTNVHVAGEFP
SKE
>O_KR265075/1-218
DKKTEETTLLEDRILTTRNGHTTSTTQSSVGVTYGYATAEDFVSGPNTSGLETRVVQAERFFKTHLFDWVTS
DPFGRCYLLELPTDHKGVYGSLTDSYAYMRNGWDVEVTAVGNQFNGGCLLVAMVPELCSIDKRELYQLTLFP
HQFINPRTNMTAHITVPFVGVNRYDQYKVHKPWTLVVMVVAPLTVNT-EGAPQIKVYANIAPTNVHVAGEFP
SKE
>O_KJ825809/1-218
DKKTEETTLLEDRILTTRNGHTISTTQSSVGVTYGYATAEDFVSGPNTSGLETRVVQAERFFKTHLFDWVTS
DPFGRCHLLELPTDHKGVYGSLTDSYAYMRNGWDVEVTAVGNQFNGGCLLVAMVPELCPIQKRELYQLTLFP
HQFINPRTNMTAHITVPFVGVNRYDQYKVHKPWTLVVMVVAPLTVNT-EGAPQIKVYANIAPTNVHVAGEFP
SKE
>O_KC440883/1-218
DKKTEETTLLEDRILTTRNGHTTSTTQSSVGVTYGYATTEDFVSGPNTSGLETRVVQAERFFKTHLFDWVTS
DSFGRCHLLELPTDHKGVYGSLTDSYAYMRNGWDVEVTAVGNQFNGGCLLVAMVPELCSLSKRELYQLTLFP
HQFINPRTNMTAHITVPFVGVNRYDQYKVHKPWTLVVMVVAPLTVNT-EGAPQIKVYANIAPTNVHVAGEFP
SKE
>O_JX869188/1-218
DKKTEETTLLEDRILTTRNGHTTSTTQSSVGVTYGYATAEDFVSGPNTSGLETRVVQAERFFKTHLFDWVTS
DSFGRCHLLELPTDHKGVYGSLTDSYAYMRNGWDVEVTAVGNQFNGGCLLVAMVPELCSIQKRELYQLTLFP
HQFINPRTNMTAHITVPFVGVNRYDQYKVHKPWTLVVMVVAPLTVNT-EGAPQIKVYANIAPTNVHVAGEFP
SKE
>O_JX040500/1-218
DKKTEETTLLEDRILTTRNGHTTSTTQSSVGVTYGYATAEDFVSGPNTSGLETRVVQAERFFKTHLFDWVTS
DSFGRCHLLELPTDHKGVYGSLTDSYAYMRNGWDVEVTAVGNQFNGGCLLVAMVPELCSISKRELYQLTLFP
HQFINPRTNMTAHITVPFVGVNRYDQYKVHKPWTLVVMVVAPLTVNT-EGAPQIKVYANIAPTNVHVAGEFP
SKE
>O_HM229661/1-218
DKKTEETTLLEDRILTTRNGHTTSTTQSSVGITHGYATAEDFVSGPNTSGLETRVVQAERFFKTHLFDWVTS
DPFGRCYLLELPTDHKGVYGSLTDSYAYMRNGWDVEVTAVGNQFNGGCLLVAMVPELCSIERRELFQLTLFP
HQFINPRTNMTAHIKVPFVGVNRYDQYKVHKPWTLVVMVVAPLTVNT-EGAPQIKVYANIAPTNVHVAGEFP
SKE
>O_EF175732/1-218
DKKTEETTLLEDRILTTRNGHTTSTTQSSVGVTYGYATAEDLVSGPNTSGLETRVVQAERFFKTHLFDWVTS
DSFGRCHLLELPTDHKGVYGSLTDSYAYMRNGWDVEVTAVGNQFNGGCLLVAMVPELCSITKREQYQLTLFP
HQFINPRTNMTAHITVPYLGVNRYDQYKVHKPWTLAVMVVAPLTVNN-EGAPQIKVYANIAPTNVHVAGELP
SKE
>O_AY593826/1-218
DKKTEETTLLEDRILTTRNGHTTSTTQSSVGVTYGYATVEDFVSGPNTSGLETRVVQAERFFKTHLFDWVTS
DPFGRCHLLELPTDHKGVYGSLTDSYAYMRNGWDVEVTAVGNQFNGGCLLVAMVPELCSIQKRELYQLTLFP
HQFINPRTNMTAHITVPFVGVNRYDQYKVHKPWTLVVMVVAPLTVNN-EGAPQIKVYANIAPTNVHVAGEFP
SKE
>O_AF506822/1-218
DKKTEETTLLEDRILTTRNGHTTSTTQSSVGVTYGYATAEDFVSGPNTSGLETRVVQAERFFKTHLFDWVTG
DPFGRCYLLELPTDHKGVYGSLTDSYAYMRNGWDVEVTAVGNQFNGGCLLVAMVPELCSIDKRELYQLTLFP
HQFINPRTNMTAHITVPFVGVNRYDQYKVHKPWTLVVMVVAPLTVNT-EGAPQIKVYANIAPTNVHVAGEFP
SKE
>SAT1_AY593839/1-219
DKKTEETTLLEDRILTTSHGTTTSTTQSSVGITYGYADSDKFLPGPNTNGLETRVEQAERFFKHKLFDWTTD
QEFGTTHVLELPTDHKGIYGQLVDSHSYIRNGWDVEVSATATQFNGGCLLVAMVPELCKLEDREKYQLTLFP
HQFLNPRTNTTAHIQVPYLGVDRHDQGTRHKAWTLVVMVVAPYTNDQTIGSNKAEVYVNIAPTNVYVAGEKP
AKQ
>SAT1_AY593840/1-219
DKKTEETTLLEDRIMTTSHGTTTSTTQSSVGVTYGYALADKFLPGPNTNGLETRVEQAERFFKHKLCDWTPD
QEFGTTHILELPTDHKGIYGQLVDSHAYIRNGWDVQVSATATQFNGGCLLVAMVPELCKLDNREKYQLTLFP
HQFLNPRTNTTAHIQVPYLGVDRHDQGTRHKAWTLVVMVLAPYTNDQTIGSTKAEVYVNIAPTNVYVAGEKP
AKE
>SAT1_AY593841/1-219
DKKTEETTLLEDRIMTTSHGTTTSTTQSSVGVTYGYALADRFLPGPNTNGLETRVEQAERFFKQKLFDWTTG
QEFGTTHVLELPTDHKGIYGQLVDSHAYIRNGWDVQVSATATQFNGGCLLVAMVPELCKLDNREKYQLTLFP
HQFLNPRTNTTAHIQVPYLGVDRHDQGTRHKAWTLVVMVLAPYTNDQTIGSTKAEVYVNIAPTNVYVAGEKP
AKQ
>SAT1_AY593842/1-219
DKKTEETTLLEDRIMTTSHGTTTSTTQSSVGVTYGYALADKFLPGPNTNGLETRVEQAERFFKHKLFDWTLE
QKFGTTYVLELPTDHKGIYGQLVDSHAYIRNGWDVQVSATATQFNGGCLLVAMVPELCKLADREKYQLTLFP
HQFLNPRTNTTAHIQVPYLGVDRHDQGTRHKAWTLVVMVLAPYTNDQTIGSTKAEVYVNIAPTNVYVAGEKP
AKQ
>SAT1_AY593844/1-219
DKKTEETTLLEDRILTTSHGTTTSTTQSSVGVTYGYAASDKFLPGPNTNGLETRVEQAERYFKQKLFDWDTT
QKFGVTHVLELPTDHKGVYGQLVDSYTYMRNGWDVQVSATATQFNGGCLLVAMVPELCKLDEREKYQLTLFP
HQYINPRTNTTAHIQVPYLGVDRHDQGKRHKAWTLVVMVVAPYTNDQTIGSSKAEVYVNIAPTNVYVAGERP
AKE
>SAT1_AY593846/1-219
DKKTEETTLLEDRILTTSHGTTTSTTQSSVGVTRGYADSDKFLPGPNTNGLETRVEQAERFFKHKLFDWTTD
QQFGVAHILELPTDHKGIYGQLVDSHSYIRNGWDVEVSATATQFNGGCLLVAMVPELCKLEDREKYQLTLFP
HQFLNPRTNTTAHIQVPYLGVDRHDQGMRHKAWTLVVMVVAPYTNDQTIGSNKAEVYVNIAPTNVYVAGEKP
AKQ
>SAT1_HM067706/1-219
DKKTEETTLLEDRILTTSHGTTTSTTQSSVGITYGYASSDKFVPGPNTNGLETRVEQAERFFKHKLFDWTLE
QKFGTTHVLELPTDHKGIYGQLVDSHSYIRNGWDVQVSATATQFNGGCLLVAMVPELCKLTDREKYQLTLFP
HQFLNPRTNTTAHIQVPYLGVDRHDQGVRHKAWTLVVMVVAPYTNDQTIGSTKAEVYVNIAPTNVYVAGEKP
VKQ
>SAT1_KM268899/1-219
DKKTEETTLLEDRILTTSHGTTTSTTQSSVGVTYGYADSDRFLPGPNTNGLETRVEQAERFFKHKLFDWTLD
QKFGTTYILELPTDHKGIYGQLVDSHSYIRNGWDVEVSATATQFNGGCLLVAMVPELCKLTDREKYQLTLFP
HQFLNPRTNTTAHIQVPYLGVDRHDQGTRHKAWTLVVMVVAPYTNDQTIGSTKAEVYVNIAPTNVYVAGEKP
AKQ
>SAT1_KU821590/1-219
DKKTEETTLLEDRIMTTSHGTTTSTTQSSVGVTYGYALADKFLPGPNTNGLETRVEQAERFFKHKLFDWTLE
QQFGTTHILELPTDHKGIYGQLVDSHAYIRNGWDVQVSATATQFNGGCLLVAMVPELCKLDDREKYQLTLFP
HQFLNPRTNTTAHIQVPYLGVDRHDQGTRHKAWTLVVMVLAPYTNDQTIGSTKAEVYVNIAPTNVYVAGEKP
AKQ
>SAT1_JF749860/1-219
DKKTEETTLLEDRILTTSHGTTTSTTQSSVGVTYGYAEADHFLPGPNTNGLETRVEQAERFFKHKLFDWTLE
QEFGTTHILELPTDHKGIYGQLVDSHSYIRNGWDVEVSATATQFNGGCLLVAMVPELCKLTGREKYQLTLFP
HQFLNPRTNTTAHIQVPYLGVDRHDQGTRHKAWTLVVMVVAPYTNDQTIGSTKAEVYVNIAPTNVYVAGEKP
AKQ
>SAT2_AF540910/1-219
DKKTEETTLLEDRILTTRHGTTTSTTQSSVGITYGYADADSFRPGPNTSGLETRVEQAERFFKEKLFDWTSD
KPFGTLYVLELPKDHKGIYGSLTDAYTYMRNGWDVQVSATSTQFNGGSLLVAMVPELCSLKDREEFQLSLYP
HQFINPRTNTTAHIQVPYLGVNRHDQGKRHQAWSLVVMVLTPLTTEAQMQSGTVEVYANIAPTNVFVAGEKP
AKQ
>SAT2_AY593847/1-219
DKKTEETTLLEDRIVTTRHGTTTSTTQSSVGITYGYADADSFRPGPNTSGLETRVEQAERFFKEKLFDWTSD
KPFGTLHVLELPKDHKGIYGSLTDAYAYMRNGWDVQVTATSTQFNGGSLLVAMVPELCSLKEREEFQLTLYP
HQFINPRTNTTAHIQVPYLGVNRHDQGKRHQAWSLVVMVLTPLTTEAQMNSGTVEVYANIAPTNVFVAGEMP
AKQ
>SAT2_AY593848/1-219
DKKTEETTLLEDRIVTTRHGTTTSTTQSSVGITYGYADADSFRPGPNTSGLETRVQQAERFFKEKLFDWTSE
KPFGTLHVLELPKDHKGIYGSLTDAYTYMRNGWDVQVTATSTQFNGGSLLVAMVPELCSLRDREEFQLSLYP
HQFINPRTNTTAHIQVPYLGVNRHDQGKRHQAWSLVVMVLTPLTTEAQMNSGTVEVYANIAPTNVFVAGEKP
AKQ
>SAT2_AY593849/1-219
DKKTEETALLEDRILTTRHGTTTSTTQSSVGITYGYADSDSFRPGPNTSGLETRVEQAERFFKEKLFDWTSD
KPFGTLYVLELPKDHKGIYGKLTDSYTYMRNGWDVQVSATSTQFNGGCLLVAMVPELCSLKAREEYQLTLYP
HQFINPRTNTTAHLQVPYLGVNRHDQGKRHQTWSLVVMVLTPLTTEAQMNSGTVEVYANIAPTNVHVAGELP
GKQ
>SAT2_HM067704/1-219
DKKTEETTLLEDRILTTRHGTTTSTTQSSVGITYGYADSDSFRSGPNTSGLETRVEQAERFFKEKLFDWTSD
KPFGTLYVLELPKDHKGIYGKLADSYTYMRNGWDVQVSATSTQFNGGSLLVAMVPELCSLRDREEFQLTLYP
HQFINPRTNTTAHIQVPYLGVNRHDQGKRHQSWSLVVMVLTPLTTEVQMNSGTVEVYANIAPTNVHVAGELP
TKQ
>SAT2_HM067705/1-219
DKKTEETTLLEDRILTTRHGTTTSTTQSSVGITYGYADDDSFRPGPNTSGLDTRVKQAERFFKEKLFDWTSD
KPFGTLYVLELPKDHKGIYGKLTDSYTYMRNGWDVQVSATSTQFNGGSLLVAMVPELCNLRQREEFQLTLYP
HQFINPRTNTTAHIQVPYLGVNRYDQGKRHQSWSLVVMVLTPLTTEAQMNSGTVEVYANIAPTNVHVAGELP
GKQ
>SAT2_JF749861/1-219
DKKTEETTLLEDRIVTTRHGTTTSTTQSSVGITYGYADADSFRPGPNTSGLETRVKQAERFFKEKLFDWTSE
KPFGTLYVLELPKDHKGIYGSLTDAYAYMRNGWDVQVTATSTQFNGGSLLVAMVPELCSLAEREEFQLSLYP
HQFINPRTNTTAHIQVPYLGVNRHDQGKRHQAWSLVVMVLTPLTTETQMNSGTVEVYANIAPTNVFVAGEMP
SKQ
>SAT2_JF749862/1-219
DKKTEETTLLEDRILTTRHGTTTSTTQSSVGITYGYADSDSFRPGPNTSGLDTRVEQAERFFKEKLFDWTSD
KPFGTLYVLELPKDHKGIYGKLTDSYTYMRNGWDVQVSATSTQFNGGSLLVAMVPELCSLREREEFQLTLYP
HQFINPRTNTTAHIQVPYLGVNRYDQGKRHQTWSLVVMVLTPLTTETQMTSGTVEVYANIAPTNVHVAGELP
GKQ
>SAT2_JF749864/1-219
DKKTEETTLLEDRIVTTRHGTTTSTTQSSVGVTFGYADADSFRPGPNTSGLETRVEQAERFFKEKLFDWTSD
KPFGTLYVLELPKDHKGIYGSLTDAYAYMRNGWDVQVSATSTQFNGGSLLVAMVPELCSLRDREEFQLSLYP
HQFINPRTNTTAHIRVPYLGVNRHDQGKRHQTWSLIVMVLTPLTTEAQMNSGTVEVYANIAPTNVFVAGEMP
AKQ
>SAT2_JX014255/1-219
DKKTEETTLLEDRILTTRHGTTTSTTQSSVGVTFGYADADSFRPGPNTSGLETRVQQAERFFKEKLFDWTSD
KPFGTLYVLELPKDHKGIYGKLTDSYTYMRNGWDVQVSATSTQFNGGSLLVAMVPELCSLKAREEFQLTLYP
HQFINPRTNTTAHIQVPYLGVNRHDQGKRHQAWSLVVMVLTPLTTEAQMNSGTVEVYANIAPTNVVVAGELP
GKQ
>SAT2_JX014256/1-219
DKKTEETTLLEDRILTTRHGTTTSTTQSSVGVTFGYADVDSFRPGPNTSGLETRVQQAERFFKEKLFDWTSD
KPFGTLYVLELPKDHKGIYGKLTDSYTYMRNGWDVQVSATSTQFNGGSLLVAMVPELCSLKAREEFQLTLYP
HQFINPRTNTTAHIQVPYLGVNRHDQGKRHQAWSLVVMVLTPLTTEAQMNSGTVEVYANIAPTNVVVAGELP
GKQ
>SAT2_KC440884/1-219
DKKTEETTLLEDRILTTRHGTTTSTTQSSVGVTFGYADADSFRPGPNTSGLETRVQQAERFFKEKLFDWTSD
KPFGTLYVLELPKDHKGIYGKLTDSYTYMRNGWDVQVSATSTQFNGGSLLVAMVPELCSLKAREEFQLTLYP
HQFINPRTNTTAHIQVPYLGVNRHDQGKRHQAWSLVVMVLTPLTTEAQMNSGTVEVYANIAPTNVVVAGELP
GKQ
>SAT2_KM268900/1-219
DKKTEETTLLEDRIVTTRHGTTTSTTQSSVGITYGYADADSFRPGPNTSGLETRVAQAERFFKEKLFDWTSE
KPFGTLYVLELPKDHKGIYGSLTDAYAYMRNGWDVQVTATSTQFNGGSLLVAMVPELCSLAAREEFQLSLYP
HQFINPRTNTTAHIQVPYLGVNRHDQGKRHQAWSLVVMVLTPLTTEAQMNSGTVEVYANIAPTNVFVAGEMP
SKQ
>SAT3_KJ820999/1-218
DKKTEETTLLEDRILTTRHGTTTSTTQSSVGVTYGYASADKFQPGPNTSGLDTRVEHAERFFKEKLFTWAAN
QEYAHVHCLELPTDHKGVYGQLVDSYAYIRNGWDVQVTATSTQFNGGALLVAMVPELKSLDKRCVSQLTLFP
HQFINPRTNTTAHLVVPYIGVNRHDQLKQHKAWTLVVAVVAPLTTEK-MGADNVEVYANIAPTNVHVSGEKP
AKQ
>SAT3_AY593853/1-218
DKKTEETTHLEDRILTTRHNTTTSTTQSSVGVTYGYASADRFLPGPNTSGLESRVEQAERFFKEKLFTWTAS
QEFAHVHLLELPTDHKGIYGAMVESHAYVRNGWDVQVSATSTQFNGGTLLVAMVPELHSLDKRDVSQLTLFP
HQYINPRTNTTAHIVVPYVGVNRHDQVQMHKAWTLVVAVMAPLTTSN-MGQDNVEVYANIAPTNVYVAGERP
SKQ
>SAT3_AY593852/1-218
DKKTEETTHLEDRILTTRHNTTTSTTQSSVGVTYGYVSADRFLPGPNTSGLESRVEQAERFFKERLFTWTAS
QEYAHVHLLELPTDHKGIYGAMVDSHAYVRNGWDVQVTATSTQFNGGTLLVAMVPELHSIDTRDVSQLTLFP
HQFINPRTNTTAHIVVPYVGVNRHDQVQMHKAWTLVVAVMAPLTTAS-MGQDNVEVYANIAPTNVYVAGERP
SKQ
>SAT3_AY593851/1-218
DKKTEETTHLEDRILTTRHNTTTSTTQSSVGVTYGYVSADRFLPGPNTSGLESRVEQAERFFKERLFTWTAS
QEYAHVHLLELPTDHKGIYGVMVDSHAYVRNGWDVQVTATSTQFNGGTLLVAMVPELHSMDTRDVSQLTLFP
HQFINPRTNTTAHIVVPYVGVNRHDQVQMHKAWTLVVAVMAPLTTAS-MGQDNVEVYANIAPTNVYVAGERP
SKQ
>SAT3_KR108950/1-218
DKKTEETTLLEDRILTTRHNTTTSTTQSSVGVTYGYASADRFLPGPNTSGLETRVEQAERFFKEKLFTWTAS
QEYAHVHLLELPVNHNGIYGAMLDSHTYVRNGWDVQVSATSTQFNGGTLLVAMVPELHSLDKRDVSQLTLFP
HQFINPRTNTTAHIVVPYVGVNRHDQAKMHKAWTLVVAVLAPLTTSN-MGQDNVEVYANIAPTNVYVAGERP
TKQ
>SAT3_KM268901/1-218
DKKTEETTLLEDRILTTRHNTTTSTTQSSVGVTYGYASADRFLPGPNTSGLETRVEQAERFFKEKLFTWTAS
QEYAHVYLLELPVDHKGIYGAMLDSHAYVRNGWDVQVSATSTQFNGGTLLVAMVPELHKLDKRDVSQLTLFP
HQFINPRTNTTAHIVVPYVGVNRHDQVKMHKAWTLVVAVLAPLTTSN-MGQDNVEVYANIAPTNVYVAGEKP
VKQ
>SAT3_KX375417/1-218
DKKTEETTLLEDRILTTRHNTTTSTTQSSVGVTYGYASAHRFLPGPNTSGLETRVEQAERFFKEKLFTWTAS
QEYAHVHLLELPVDHKGIYGAMLDSHAYVRNGWDVQVSATSTQFNGGTLLVAMVPELKTLDKRDVSQLTLFP
HQFINPRTNTTAHIVVPYVGVNRHDQAKMHKAWTLVVAVLAPLTTSS-MGQDNVEVYANIAPTNVYVAGEKP
TKQ
>SAT3_AY593850/1-218
DKKTEETTLLEDRILTTRHNTTTSTTQSSVGVTYGYASADRFLPGPNTSGLETRVEQAERFFKEKLFTWTAS
QEYAHVHLLELPVDHKGIYGAILDGHAYVRNGWDVQVSATSTQFNGGTLLVAMVPELQELEKRDVSQLTLFP
HQFINPRTNTTAHIVVPYVGVNRHDQAKMHKAWTLVVAVLAPLTTSN-MGQDNVEVYANIAPTNVHVAGERP
MKQ
