# Supplementary material for: Cell culture propagation of foot-and-mouth disease virus: adaptive amino acid substitutions in structural proteins and their functional implications
Source: Virus Genes. 2019 Nov 27;56(1):1–15. doi: 10.1007/s11262-019-01714-7 (PMC6957568; doi:10.1007/s11262-019-01714-7)
Supplement: Supplementary file 3 — Supplementary material 3 (FASTA 21 kb) [file 11262_2019_1714_MOESM3_ESM.fasta]

>A_AY593751/1-221
GIFPVACADGYGGLVTTDPKTADPVYGKVYNPPRTNYPGRFTNLLDVAEACPTFLCFDDGKPYVVTRTD-DT
RLLAKFDVSLAAKHMSNTYLSGIAQYYTQYSGTINLHFMFTGSTDSKARYMVAYIPPGVET--PPDTPEEAA
HCIHAEWDTGLNSKFTFSIPYVSAADYAYTASDTAETTNVQGWVCVYQITHGKAENDTLVVSASAGKDFELR
LPIDPRPQ
>A_AY593753/1-221
GIFPVACADGYGGLVTTDPKTADPAYGKVYNPPRTNYPGRFTNLLDVAEACPTFLCFDGGRPYVVTQAG-SN
RLLAKFDVSLAAKHMSNTYLSGLAQYFTQYSGTINLHFMFTGSTDSKARYMVAYVPPGVET--PPETPEKAA
HCIHAEWDTGLNSKFTFSIPYVSAADYAYTASDTAETTNVQGWVCIYQITHGKAEDDTLVVSVSAGKDFELR
LPIDPRSQ
>A_AY593757/1-221
GIFPVACADGYGGLVTTDPKTADPAYGKVYNPPRTNYPGRFTNLLDVAEACPTFLCFDNGKPYVVTRAD-SN
RLLAKFDVSLAAKHMSNTYLSGIAQYFTQYSGTINLHFMFTGSTDSKARYMVAYVPPGVEK--PPETPEMAA
HCIHAEWDTGLNSKFTFSIPYVSAADYAYTASDTAETTNVQGWVCIYQITHGKAEDDTLVVSVSAGKDFELR
LPIDPRSQ
>A_AY593760/1-221
GIFPVACSDGYGGLVTTDPKTADPAYGKVYNPPRTNYPGRFTNLLDVAEACPTLLCFDDGKPYVVTRTD-DT
RLLAKFDVSLAAKHMSNTYLSGIAQYYAQYSGTINLHFMFTGSTDSKARYMVAYIPPGVEA--PPDTPERAA
HCIHAEWDTGLNSKFTFSIPYVSAADYAYTASDTAETTNVQGWVCIYQITHGKAENDTLVVSVSAGADFELR
LPIDPRQQ
>A_AY593761/1-221
GIVPVACSDGYGGLVTTDPKTADPVYGKVYNPPRTNYPGRFTNLLDVAEACPTFLRFDDGKPYVVTRTD-ER
RLLAKFDVSLAAKHMSNTYLAGLAQYYAQYSGTINLHFMFTGSADSKARYMVAYVPPGVES--PPDTPEEAA
HCIHAEWDTGLNSKFTFSIPYISAADYAYTASDVAETTNVQGWVCIYQITHGKAENDTLVVSVSAGKDFELR
LPIDPRAQ
>A_AY593768/1-221
GIFPVACADGYGGLVTTDPKTADPAYGKVYNPPRTNYPGRFTNLLDVAEACPTFLCFDDGKPYVTTRTD-DT
RLLAKFDLSLAAKHMSNTYLSGIAQYYTQYSGTINLHFMFTGSTDSKARYMVAYIPPGVET--PPDTPERAA
HCIHAEWDTGLNSKFTFSIPYVSAADYAYTASDTAETINVQGWVCIYQITHGKAENDTLVVSVSAGKDFELR
LPIDPRQQ
>A_AY593771/1-221
GIFPVACSDGYGGLVTTDPKTADPAYGKVYNPPRTNYPGRFTNLLDVAEACPTFLCFDDGKPYVVTRTD-DT
RLLAKFDVSLAAKHMSNTYLSGIAQYYAQYSGTINLHFMFTGSTDSKARYMVAYIPPGVEE--PPNTPERAA
HCIHAEWDTGLNSKFTFSIPYVSAADYAYTASDTAETTNVQGWVCIYQITHGKAENDTLVVSASAGKDFELR
LPIDPRQQ
>A_AY593777/1-221
GIFPVACADGYGGLVTTDPKTADPVYGKVYNPPRTNYPGRFTNLLDVAEACPTFLCFDDGKPYVVTRTD-NT
RLLAKFDVSLAAKHMSNTYLSGIAQYYTQYSGTINLHFMFTGSTDSKARYMVAYIPPGVET--PPDTPEGAA
HCIHAEWDTGLNSKFTFSIPYVSAADYAYTASDTAETTNVQGWVCVYQITHGKAENDTLVVSASAGKDFELR
LPIDPRTQ
>A_AY593778/1-221
GIFPVACSDGYGGLVTTDPKTADPAYGKVYNPPRTNYPGRFTNLLDVAEACPTFLCFDDGKPYVVTRTD-DT
RLLAKFDVSLAAKHMSNTYLSGVAQYYAQYSGTINLHFMFTGSTDSKARYMVAYIPPGVEV--PPDTPERAA
HCIHAEWDTGLNSKFTFSIPYVSAADYAYTASDTAETTNVQGWVCIYQITHGKAENDTLVVSASAGKDFELR
LPIDPRQQ
>A_AY593780/1-221
GIFPVACSDGYGGLVTTDPKTADPAYGKVYNPPRTNYPGRFTNLLDVAEACPTFLCFDDGKPYVVTRTD-DT
RLLAKFDVSLAAKHMSNTYLSGIAQYYAQYSGTINLHFMFTGSTDSKARYMVAYIPPGVEV--PPDTPERAA
HCIHAEWDTGLNSKFTFSIPYVSAADYAYTASDTAETTNVQGWVCIYQITHGKAENDTLVVSASAGKDFELR
LPIDPRQQ
>A_AY593785/1-221
GIFPVACADGYGGLVTTDPKTADPAYGKVYNPPRTNYPGRFTNLLDVAEACPTFLCFDDGKPYVTTQTG-ES
RLLAKFDLSLAAKHMSNTYLAGIAQYYTQYSGTINLHFMFTGSTDSKARYMVAYIPPGVET--PPDTPERAA
HCIHAEWDTGLNSKFTFSIPYVSAADYAYTASDKAETTNVQGWVCVYQITHGKADNDTLVVSVSAGKDFELR
LPIDPRPQ
>A_AY593789/1-221
GIFPVACADGYGGLVTTDPKTADPAYGKVYNPPRTNYPGRFTNLLDVAEACPTFLCFDDGKPYVVTKTE-QD
RLLAKFDVSLAAKHMSNTYLSGVAQYYAQYSGTINLHFMFTGSTDSKARYMVAYIPPGVET--PPDTPEKAA
HCIHAEWDTGLNSKFTFSIPYVSAADYAYTASDTAETTNVQGWVCIYQITHGKAEQDTLVVSVSAGKDFELR
LPIDPRAQ
>A_AY593793/1-221
GIFPVACADGYGGLVTTDPKTADPAYGKVYNPPRTNYPGRFTNLLDVAEACPTFLCFDDGKPYVTTRAD-ET
RLLAKFDVSLAAKHMSNTYLSGIAQYYAQYSGTINLHFMFTGSTDSKARYMVAYIPPGVET--PPDTPEKAA
HCIHAEWDTGLNSKFTFSIPYVSAADYAYTASDTAETTNVQGWVCIYQITHGKAENDTLVVSVSAGKDFELR
LPIDPRQQ
>A_AY593794/1-221
GIFPVACADGYGGLVTTDPKTADPAYGKVYNPPRTNYPGRFTNLLDVAEACPTFLCFDGGKPYVTTLTG-ET
RCLAKFDLSLAAKHMSNTYLSGIAQYYAQYSGTINLHFMFTGSTDSKARYMVAYIPPGVET--PPDTPEKAA
HCIHAEWDTGLNSKFTFSIPYVSAADYAYTASDTAETTNVQGWVCIYQITHGKAENDTLVVSVSAGKDFELR
LPIDPRQQ
>A_EF117837/1-221
GIVPVACSDGYGGLVTTDPKTADPVYGMVYNPPRTNYPGRFTNLLDVAEACPTFLCFDDGKPYVVTRTD-DQ
RLLAKFDVSLAAKHMSNTYLSGIAQYYTQYSGTINLHFMFTGSTESKARYMVAYIPPGMDT--PPDTPEKAA
HCIHAEWDTGLNSKFTFSIPYVSAADYAYTASDVAETTNVQGWVCIYQITHGKAEQDTLVVSVSAGKDFELR
LPIDPRTQ
>A_HM854025/1-221
GIVPVACADGYGGLVTTDPKTADPVYGMVYNPPRTNFPGRFTNLLDVAEACPTFLCFDNGKPYVETRTD-EQ
RLLAKFDVSLAAKHMSNTYLSGIAQYYAQYSGTINLHFMFTGSTDSKARYMVAYVPPGVET--PPDTPEKAA
HCIHAEWDTGLNSKFTFSIPYVSAADYAYTASDTAETTNVQGWVCIYQITHGKAENDTLVVSASAGKDFELR
LPIDPRAQ
>A_JF749843/1-221
GIVPVACSDGYGGLVTTDPKTADPVYGKVYNPPRDNYPGRFTNLLDVAEACPTFLCFDGGKPYVVTRTD-EQ
RLLAKFDVSLAAKHMSNTYLSGLAQYYAQYTGTINLHFMFTGSTDSKARYMVAYIPPGVET--PPDTPEKAA
HCIHAEWDTGLNSKFTFSIPYMSAADYAYTASDEAETTNVQGWVCIYQITHGKAENDTLVVSVSAGKDFELR
LPIDPRQQ
>A_KC440881/1-221
GIVPVACADGYGGLVTTDPKTADPAYGKVYNPPRNNYPGRFTNLLDVAEACPTFLCFDDGKPYVVTRTD-DV
RLLAKFDVSLAAKHMSNTYLSGLAQYYAQYSGTINLHFMFTGSADSKARYMVAYVPPGVES--PPDTPEKAA
HCIHAEWDTGLNSKFTFSIPYMSAADYAYTASDVAETTNVQGWVCIYQITHGKAENDTLVVSVSAGKDFELR
LPIDPRTQ
>A_KC440882/1-221
GIVPVACSDGYGGLVTTDPKTADPVYGMVYNPPRTNYPGRFTNLLDVAEACPTFLCFDNGKPYVETRTD-DQ
RLLAKFDVSLAAKHMSNTYLSGIAQYYTQYSGTINLHFMFTGSTESKARYMVAYIPPGMDT--PPDTPEKAA
HCIHAEWDTGLNSKFTFSIPYVSAADYAYTASDVAETTNVQGWVCIYQITHGKAEQDTLVVSVSAGKDFELR
LPIDPRAQ
>A_KJ754939/1-220
GIVPVACADGYGGLVTTDPKTADPVYGMVYNPPRTNFPGRFTNLLDVAEACPTLLCFDD-KPYVVTNTG-EQ
RLLAKFDVSLAAKHMSNTYLAGLAQYYAQYSGTINLHFMFTGSTDSKARYMVAYVPPGVET--PPDTPERAA
HCIHAEWDTGLNSKFTFSIPYVSAADYAYTASDTAETTNVQGWVCIYQITHGKAENDTLVVSVSAGKDFELR
LPIDPRAQ
>A_KP940474/1-221
GIVPVACADGYGGLVTTDPKTADPAYGKVYNPPRNNYPGRFTNLLDVAEACPTFLCFDDGKPYVVTRTD-DV
RLLAKFDVSLAAKHMSNTYLSGLAQYYAQYSGTINLHFMFTGSADSKARYMVAYVPPGVES--PPDTPEKAA
HCIHAEWDTGLNSKFTFSIPYMSAADYAYTASDVAETTNVQGWVCIYQITHGKAENDTLVVSVSAGKDFELR
LPIDPRTQ
>A_KT968663/1-221
GIVPVACSDGYGGLVTTDPKTADPAYGMVYNPPRTNYPGRFTNLLDVAEACPTFLCFDDGKPYIVTRTD-EQ
RLLAKFDLSLAAKHMSNTYLSGIAQYYAQYSGTINLHFMFTGSTDSKARYMVAYVPPGVET--PPDTPEKAA
HCIHAEWDTGLNSKFTFSIPYVSAADYAYTASDEAETTNVQGWVCIYQITHGKAEQDTLVVSVSAGKDFELR
LPIDPRAQ
>Asia-1_AY593796/1-219
GIVPVACADGYGNMVTTDPKTADPVYGKVFNPPRTNLPGRFTNFLDVAEACPTFLRFG-EVPFVKTVNS-GD
RLLAKFDVSLAAGHMSNTYLAGLAQYYTQYSGTMNIHFMFTGPTDAKARYMVAYIPPGMT---PPTDPERAA
HRIHSEWDTGLNSKFTFSIPYLSAADHAYTASDVAETTSVQGWVCIYQITHGKAEGDALVVSVSAGKDFEFR
LPVDARRQ
>Asia-1_AY593797/1-219
GIVPVACVDGYGNMVTTDPKTADPVYGKVFNPPRTNLPGRFTNFLDVAEACPTFLRFG-EVPFVKTVNS-GD
RLLAKFDMSLAAGHMSNTYLAGLAQYYTQYSGTMNIHFMFTGPTDAKARYMVAYIPPGMT---PPTDPERAA
HCIHSEWDTGLNSKFTFSIPYLSAADYAYTASDVAETTSVQGWVCIYQITHGKAEGDALVVSVSAGKDFEFR
LPVDARRQ
>Asia-1_AY593800/1-219
GIVPVACADGYGNMVTTDPKTADPVYGKVFNPPRTNLPGRFTNFLDVAEACPTFLRFG-EVPFVKTVNS-GD
RLLAKFDVSLAAGHMSNTYLAGLAQYYTQYSGTMNVHFMFTGPTDAKARYMVAYVPPGMT---PPTDPEHAA
HCIHSEWDTGLNSKFTFSIPYLSAADYAYTASDVAETTSVQGWVCIYQITHGKAEGDALVVSVSAGKDFEFR
LPVDARQQ
>Asia-1_DQ989309/1-219
GIVPVACADGYGNMVTTDPKTADPVYGKVFNPPRTNLPGRFTNFLDVAEACPTFLRFG-EVPFVKTVNS-GD
RLLAKFDVSLAAGHMSNTYLAGLAQYYTQYSGTMNVHFMFTGPTDAKARYMVAYIPPGMT---PPTDPERAA
DCIHSEWDTGLNSKFTFSIPYLSAADYAYTASDTAETTSVQGWVYIYQITHGKAEGDALVVSVSAGKDFEFR
LPVDARRQ
>Asia-1_DQ989321/1-219
GIVPVACADGYGNMVTTDPKTADPVYGKVFNPPRTNLPGRFTNFLDVAEACPTFLRFG-EVPFVKTVNS-GD
RLLAKFDVSLAAGHMSNTYLAGLAQYYTQYSGTMNVHFMFTGPTDAKARYMVAYIPPGMT---PPTDPERAA
HCIHSEWDTGLNSKFTFSIPYLSAADYAYTASDTAETTSVQGWVCIYQITTVKAEGDALVVSVSAGKDFEFR
LPVDARRQ
>Asia-1_DQ989323/1-219
GIVPVACADGYGNMVTTDPKTADPVYGKVYNPPRTNLPGRFTNFLDVAEACPTFLRFG-EVPFVKTVNS-GD
RLLAKFDVSLAAGHMSNTYLAGLAQYYTQYSGTMNVHFMFTGPTDAKARYMVAYIPPGMT---PPTDPERAA
HCIHSEWDTGLNSKFTFSIPYLSAADYAYTASNTAETTSVQGWVCIYQITHGKAEGDALVVSVSAGKDFEFR
LPVDARRQ
>Asia-1_EF614458/1-219
GIVPVACVDGYGNMVTTDPKTADPVYGKVSNPPRTSFPGRFTNFLDVAEACPTFLRFG-EVPFVKTVNS-GD
RLLAKFDVSLAAGHMSNTYLAGLAQYYTQYSGTMNIHFMFTGPTDAKARYMVAYIPPGMT---PPTDPERAA
HCIHSEWDTGLNSKFTFSIPYLSAADYAYTASDVAETTSVQGWVCIYQITHGKAEGDALVVSVSAGKDFEFR
LPVDARQQ
>Asia-1_GU125645/1-219
GIVPVACVDGYGNMVTTDPKTADPVYGKVSNPPRTSFPGRFTNFLDVAEACPTFLRFG-EVPFVKTVNS-GD
RLLAKFDVSLAAGHMSNTYLAGLAQYYTQYSGTMNIHFMFTGPTDAKARYMVAYIPPGMT---PPTDPERAA
HCIHSEWDTGLNSKFTFSIPYLSAADYAYTASDVAETTSVQGWVCIYQITHGKAEGDALVVSVSAGKDFEFR
LPVDARQQ
>Asia-1_GU125646/1-219
GIVPVACADGYGNMVTTDPKTADPVYGKVFNPPRTNLPGRFTNFLDVAEACPTFLRFG-EVPFVKTVNT-GD
RLLAKFDVSLSAGHMANTYLAGLAQYYTQYSGTMNVHFMFTGPTDAKARYMVAYVPPGME---PPTDPERAA
HCIHSEWDTGLNSKFTFSIPYLSAADYGYTASNVAETTSVQGWVCIYQITHGKAEGDALVVSVSAGKDFEFR
LPVDARQQ
>Asia-1_HQ113233/1-219
GIVPVACADGYGNMVTTDPKTADPVYGKVFNPPRTNLPGRFTNFLDVAEACPTFLRFG-EVPFVKTVNS-GD
RLLAKFDVSLAAGHMSNTYLAGLAQYYTQYSGTMNVHFMFTGPTDAKARYMVAYIPPGMT---PPTDPERAA
HCIHSEWDTGLNSKFTFSIPYLSAADYAYTASDTAETTSVQGWVCIYQITHGKAEGDALVVSVSAGKDFEFR
LPVDARRQ
>Asia-1_HQ631363/1-219
GIVPVACVDGYGNMVTTDPKTADPVYGKVSNPPRTSFPGRFTNFLDVAEACPTFLRFG-EVPFVKTVNS-GD
RLLAKFDVSLAAGHMSNTYLAGLAQYYTQYSGTMNIHFMFTGPTDAKARYMVAYIPPGMT---PPTDPERAA
HCIHSEWDTGLNSKFTFSIPYLSAADYAYTASDVAETTSVQGWVCIYQITHGKAEGDALVVSVSAGKDFEFR
LPVDARQQ
>Asia-1_HQ632774/1-219
GIVPVACADGYGNMVTTDPKTADPVYGKVFNPPRTNLPGRFTNFLDVAEACPTFLRFG-EVPFVKTVNS-GD
RLLAKFDVSLSAGHMSNTYLAGLAQYYTQYSGTMNVHFMFTGPTDAKARYMVAYVPPGME---PPTDPERAA
HCIHSEWDTGLNSKFTFSIPYLSAADYGYTASDVAEATSVQGWVCIYQITHGKAEGDALVVSVSAGKDFEFR
LPVDARQQ
>Asia-1_JN006719/1-219
GIVPVACADGYGNMVTTDPKTADPVYGKVFNPPRTNLPGRFTNFLDVAEACPTFLRFG-EVPFVKTVNS-GD
RLLAKFDVSLAAGHMSNTYLAGLAQYYTQYSGTMNIHFMFTGPTDAKARYMVAYVPPGMT---PPTEPERAA
HCIHSEWDTGLNSKFTFSIPYLSAADYAYTASDVAETTSVQGWVCIYQITHGKAEGDALVVSVSAGKDFEFR
LPVDARRQ
>Asia-1_JN006720/1-219
GIVPVACADGYGNMVTTDPKTADPVYGKVFNPPRTNLPGRFTNFLDVAEACPTFLRFG-EVPFVKTVNS-GD
RLLAKFDVSLAAGHMSNTYLAGLAQYYTQYSGTMNIHFMFTGPTDAKARYMVAYVPPGMT---PPTEPERAA
HCIHSEWDTGLNSKFTFSIPYLSAADYAYTASDVAEATSVQGWVCIYQITHGKAEGDALVVSVSAGKDFEFR
LPVDARRQ
>Asia-1_KU360085/1-219
GIVPVACVDGYGNMVTTDPKTADPVYGKVSNPPRTSFPGRFTNFLDVAEACPTFLRFG-EVPFVKTVNS-GD
RLLAKFDVSLAAGHMSNTYLAGLAQYYTQYSGTMNIHFMFTGPTDAKARYMVAYIPPGMT---PPADPERAA
HCIHSEWDTGLNSKFTFSIPYLSAADYAYTASDVAETTSVQGWVCIYQITHGKAEGDALVVSVSAGKDFEFR
LPVDARQQ
>C_MH053310/1-219
GIFPVACSDGYGNMVTTDPKTADPAYGKVYNPPRTALPGRFTNYLDVAEACPTLLTFE-NVPYVSTRTD-GQ
RLLAKFDVSLAAKHMSNTYLAGLAQYYTQYTGTINLHFMFTGPTDAKARYMVAYVPPGMD---APDNPEEAA
HCIHAEWDTGLNSKFTFSIPYVSAADYAYTASNQAETTSVQGWVCVYQITHGKADADALVISASAGKDFELR
LPVDARQQ
>C_MH053308/1-219
GIFPVACSDGYGNMVTTDPKTADPAYGKVYNPPRTALPGRFTNYLDVAEACPTLLTFE-NVPYVSTRVD-GQ
RLLAKFDVSLAAKHMSNTYLAGLAQYYTQYTGTINLHFMFTGPTDAKARYMVAYVPPGMD---APDNPEEAA
HCIHAEWDTGLNSKFTFSIPYVSAADYAYTASNEAETTSVQGWVCVYQITHGKADADALVVSASAGKDFELR
LPVDARQQ
>C_KM268897/1-219
GIFPVACAAGYGNMVTTDPKTADPAYGKVYNPPRTALPGRFTNYLDVAEACPTLLTFE-NVPYVSTRTD-GQ
RLLAKFDVSLAAKHMSNTYLAGLAQYYTQYTGTINLHFMFTGPTDAKARYMVAYVPPGMD---APDNPEEAA
HCIHAEWDTGLNSKFTFSLPYISAADYAYTASNEAETTSVQGWVCVYQITHGKADADALVVSASAGKDFELR
LPVDARQQ
>C_MH053309/1-219
GIFPVACSDGYGNMVTTDPKTADPAYGKVYNPPRTALPGRFTNYLDVAEACPTLLTFE-NVPYVSTRTD-GQ
RLLAKFDVSLAAKHMSNTYLAGLAQYYTQYTGTINLHFMFTGPTDAKARYMVAYVPPGMD---APDNPEEAA
HCIHAEWDTGLNSKFTFSIPYISAADYAYTASNEAETTSVQGWVCVYQITHGKADADALVVSASAGKDFELR
LPVDARQQ
>C_MG372729/1-219
GIFPVACAAGYGNMVTTDPKTADPAYGKVYNPPRTALPGRFTNYLDVAEACPTLLTFE-NVPYVSTRTD-GQ
RLLAKFDVSLAAKHMSNTYLAGLAQYYTQYAGTINLHFMFTGPTDAKARYMVAYVPPGME---APDNPEEAA
HCIHAEWDTGLNSKFTFSIPYISAADYAYTASSEAETTSVQGWVCVYQITHGKADADALVVSASAGKDFELR
LPVDARQQ
>C_AF274010/1-219
GIFPVACSDGYGNMVTTDPKTADPVYGKVYNPPRTALPGRFTNYLDVAEACPTFLMFE-NVPYVSTRTD-GQ
RLLAKFDVSLAAKHMSNTYLAGLAQYYTQYTGTINLHFMFTGPTDAKARYMVAYVPPGMD---APDNPEEAA
HCIHAEWDTGLNSKFTFSIPYISAADYAYTASHKAETTSVQGWVCVYQITHGKADADALVVSASAGKDFELR
LPVDARKQ
>C_MG372732/1-219
GIFPVACSDGYGNMVTTDPKTADPAYGKVYNPPRTALPGRFTNYLDVAEACPTFLMFE-NVPYVSTRTD-GQ
RLLAKFDVSLAAKHMSNTYLAGLAQYYTQYTGTINLHFMFTGPTDAKARYMVAYVPPGMD---APDNPEEAA
HCIHAEWDTGLNSKFTFSIPYISAADYAYTASHEAETTCVQGWVCVYQITHGKADADALVVSASAGKDFELR
LPVDARQQ
>O_AF506822/1-220
GIFPVACSDGYGGLVTTDPKTADPAYGKVFNPPRNMLPGRFTNFLDVAEACPTFLHFEGDVPYVTTKTD-SD
RVLAQFDLSLAAKHMSNTFLAGLAQYYTQYSGTINLHFMFTGPTDAKARYMIAYAPPGME---PPKTPEAAA
HCIHAEWDTGLNSKFTFSIPYLSAADYAYTASDAAETTNVQGWVCLFQITHGKADGDALVVLASAGKDFELR
LPVDARTQ
>O_AY593826/1-220
GIFPVACSDGYGGLVTTDPKTADPVYGKVFNPPRNLLPGRFTNFLDVAEACPTFLHFEGDVPYVTTKTD-SD
RLLAQFDMSLAAKHMSNTFLAGLAQYYTQYSGTINLHFMFTGPTDAKARYMIAYAPPGME---PPRTPEAAA
HCIHAEWDTGLNSKFTFPIPYLSAADYAYTASDVAETTNVQGWVCLFQITHGKADGDALVVLASAGKDFELR
LPVDARRQ
>O_EF175732/1-220
GIFPVACSDGYGGLVTTDPKTADPVYGKVFNPPRNLLPGRFTNLLDVAEACPTFLHFDGDVPYVTTKTD-SD
RVLAQFDLSLAAKHMSNTFLAGLAQYYAQYSGTINLHFMFTGPTDAKARYMAAYAPPGME---PPKTPEAAA
HCIHAEWDTGLNSKFTFSIPYLSAADYAYTASDVAETTNVQGWVCLFQITHGKADGDALVVLASAGKDFDLR
LPVDARTQ
>O_HM229661/1-220
GIFPVACSDGYGGLVTTDPKTADPVYGKVFNPPRNMLPGRFTNLLDVAEACPTFLHFDGDVPYVTTKTD-SD
RVLAQFDLSLAAKHMSNTFLAGLAQYYTQYSGTINLHFMFTGPTDAKARYMIAYAPPGME---PPKTPEAAA
HCIHAEWDTGLNSKFTFSIPYLSAADYAYTASDAAETTNVQGWVCLFQITHGKAEGDALVVLASAGKDFELR
LPVDARQQ
>O_JX040500/1-220
GILPVACSDGYGGLVTTDPKTADPVYGKVFNPPRSMLPGRFTNFLDVAEACPTFLHFEGDVPYVTTKTD-SD
RVLAQFDLSLAAKHMSNTFLAGLAQYYTQYSGTINLHFMFTGPTDAKARYMIAYAPPGME---PPKTPEAAA
HCIHAEWDTGLNSKFTFSIPYLSAADYAYTASDAAETTNVQGWVCLFQITHGKADGDALVVLASAGKDFELR
LPVDARTQ
>O_JX869188/1-220
GIFPVACSDGYGGLVTTDPKTADPVYGKVFNPPRNQLPGRFTNLLDVAEACPTFLHFEGDVPYVTTKTD-SD
RVLAQFDMSLAAKHMSNTFLAGLAQYYTQYSGTINLHFMFTGPTDAKARYMIAYAPPGME---PPKTPEAAA
HCIHAEWDTGLNSKFTFSIPYLSAADYAYTASDVAETTNVQGWVCLFQITHGKADGDALVVLASAGKDFELR
LPVDARAE
>O_KC440883/1-220
GIFPVACSDGYGGLVTTDPKTADPAYGKVFNPPRNMLPGRFTNFLDVAEACPTFLHFEGDVPYVTTKTD-SD
RVLAQFDLSLAAKHMSNTFLAGLAQYYAQYSGTINLHFMFTGPTDAKARYMIAYAPPGME---PPKTPEAAA
HCIHAEWDTGLNSKFTFSIPYLSAADYAYTASDAAETTNVQGWVCLFQITHGKADGDALVVLASAGKDFELR
LPVDARTQ
>O_KJ825809/1-220
GIFPVACADGYGGLVTTDPKTADPAYGKVFNPPRNMLPGRFTNFLDVAEACPTFLHFEGDVPYVTTKTD-SD
RTLAQFDLSLAAKHMSNTFLAGLAQYYTQYSGTINLHFMFTGPTDAKARYMIAYAPPGME---PPKTPEAAA
HCIHAEWDTGLNSKFTFSIPYLSAADYAYTASDAAETTNVQGWVCLFQITHGKADGDALVVLASAGKDFELR
LPVDARTQ
>O_KR265075/1-220
GIFPVACSDGYGGLVTTDPKTADPAYGKVFNPPRNMLPGRFTNFLDVAEACPTFLHFEGGVPYVTTKTD-SD
RVLAQFDLSLAAKHMSNTFLAGLAQYYTQYSGTINLHFMFTGPTDAKARYMIAYAPPGME---PPKTPEAAA
HCIHAEWDTGLNSKFTFSIPYLSAADYAYTASDAAETTNVQGWVCLFQITHGKADGDALVVLASAGKDFELR
LPVDARTQ
>O_KU821591/1-220
GIFPVACSDGYGGLVTTDPKTADPAYGKVFNPPRSMLPGRFTNLLDVAEACPTFLHFEGDVPYVTTKTE-SD
RVLAQFDLSLAAKHMSNTFLAGLAQYYTQYSGTINLHFMFTGPTDAKARYMIAYAPPGME---PPKTPETAA
HCIHAEWDTGLNSKFTFSIPYLSAADYAYTASSTAETTNVQGWVCLFQITHGKADGDALVVLASAGKDFDLR
LPVDARTQ
>O_LC036265/1-220
GIFPVACSDGYGGLVTTDPKTADPVYGKVFNPPRNMLPGRFTNLLDVAEACPTFLHFDGDVPYVTTKTD-SD
RVLAQFDLSLAAKHMSNTFLAGLAQYYTQYSGTVNLHFMFAGPTDAKARYMIAYAPPGME---PPKTPEAAA
HCIHAEWDTGLNSMFTFSIPYLSAADYAYTASDAAETTNVQGWVCLFQITHGKAEGDALVVMASAGKDFELR
LPVDARQQ
>O_AJ539140/1-220
GIFPVACSDGYGGLVTTDPKTADPAYGKVFNPPRNMLPGRFTNFLDVAEACPTFLHFEGGVPYVTTKTD-SD
RVLAQFDLSLAAKHMSNTFLAGLAQYYTQYSGTINLHFMFTGPTDAKARYMIAYAPPGME---PPKTPEAAA
HCIHAEWDTGLNSKFTFSIPYLSAADYAYTASDAAETTNVQGWVCLFQITHGKADGDALVVLASAGKDFELR
LPVDARTQ
>O_GU384683/1-220
GIFPVACSDGYGGLVTTDPKTADPAYGKVFNPPRNMLPGRFTNFLDVAEACPTFLHFEGDVPYVTTKTD-SD
RVLAQFDLSLAAKHMSNTFLAGLAQYYTQYSGTINLHFMFTGPTDAKARYMIAYAPPGME---PPRTPEAAA
HCIHAEWDTGLNSKFTFSIPYLSAADYAYTASDTAETTNVQGWVCLFQITHGKADGDALVVLASAGKDFELR
LPVDARTQ
>O_FJ175666/1-220
GIFPVACSDGYGGLVTTDPKTADPAYGKVFNPPRNMLPGRFTNFLDVAEACPTFLHFEGDVPYVTTKTD-SD
RVLAQFDLSLAAKHMSNTFLAGLAQYYTQYSGTINLHFMFTGPTDAKARYMIAYAPPGME---PPKTPEAAA
HCIHAEWDTGLNSKFTFSIPYLSAADYAYTASDTAETTNVQGWVCLFQITHGKADGDALVVLASAGKDFELR
LPVDARTQ
>SAT1_AY593839/1-221
GILPVAVSHGYGGFQNTDPKTSDPVYGHVYNPARTGLPGRFTNLLDVAEACPTLLDFN-GRPYVTTQANSGS
KVLTRFDLAFGHKNLKNTFMSGLAQYYTQYSGTLNLHFMYTGPTNNKAKYMVAYIPPGTHP--LPETPEMAS
HCYHAEWDTGLNSTFTFTVPYVSTADFAYTYSDEPEQATVQGWVGVYQVTDTHEKDGAVVVSVSAGPDFEFR
MPISPSRQ
>SAT1_AY593840/1-221
GILPVAVSDGYGGFQNTDPKTSDPIYGHVYNPARTLYPGRFTNLLDVAEACPTLLDFN-GVPYVQTQNNSGS
KVLARFDLAFGHKNMKNTYMSGLAQYFAQYSGTLNLHFMYTGPTNNKAKYMVAYIPPGTHP--LPETPEQAS
HCYHAEWDTGLNSTFTFTVPYISAADYAYTYADEPEQASVQGWVGVYQITDTHEKDGAVVITVSAGPDFEFR
MPISPSRQ
>SAT1_AY593841/1-221
GILPVAVSDGYGGFQNTDPKTSDPIYGHVYNPARTLYPGRFTNLLDVAEACPTLLDFN-GVPYVQTQNNSGS
KVLACFDLAFGHKNMKNTYMSGLAQYFAQYSGTLNLHFMYTGPTNNKAKYMVAYIPPGTHP--LPETPEMAS
HCYHAEWDTGLNSTFTFTVPYISAADYAYTYADEPEQASVQGWVGVYQITDTHEKDGAVIVTVSAGPDFEFR
MPISPSRQ
>SAT1_AY593842/1-221
GILPVAVSDGYGGFQNTDPKTSDPIYGHVYNPARTLYPGRFTNLLDVAEACPTLLDFN-GVPYVQTQNNSGS
KVLTRFDLAFGHKTMKNTYMSGLAQYFAQYSGTLNLHFMYTGPTNNKAKYMVAYIPPGTHP--LPDTPEMAS
HCYHAEWDTGLNSTFTFTVPYISAADYAYTYADEPEQASVQGWVGVYQITDTHEKDGAVIVTVSAGPDFEFR
MPISPSRQ
>SAT1_AY593844/1-221
GIVPVAVADGYGGFQNTDPKTSDPIYGHVYNAPRTGYPGRYTNLLDVAEACPTFLDFN-GVPYVTTQNNSGS
KVMACFDLAFGHKNLKNTFLSGLAQYYTQYSGTLNLHFMYSGPTNNKAKYMVAYIPPGTHP--LPNTPEQAS
HCYHAEWDTGLNSTFTFTVPYVSGADFAYTHADEPEQASVQGWVGVYQITDTHEKDGALIVTVSAGPDLEFR
LPISPSRQ
>SAT1_AY593846/1-221
GILPVAVSHGYGGFQNTDPKTSDPVYGHVYNPARTGLPGRFSNLLDVAEACPTLLDFS-GRPYVITQANSGS
KVLTLFDLAFGHKNLKNTFMSGLAQYYTQYSGTLNLHFMYTGPTNNKAKYMVAYIPPGTHP--LPETPEMAS
HCYHAEWDTGLNSTFTFTVPYVSAADFAYTYSDEPEQASVQGWVGVYQVTDTHEKDGAVVVSVSAGPDFEFR
MPISPSRQ
>SAT1_HM067706/1-221
GILPVAVSDGYGGFQNTDPKTSDPIYGHVYNPARTGYPGRYTNLLDVAEACPTFLDFN-GVPYVQTQNNSGS
KVLTCFDLAFGHKNFKNTFMSGLAQYYTQYSGTLNLHFMYTGPTNNKAKYMVAYIPPGTTP--LPGTPETAS
HCYHAEWDTGLNSTFTFTVPYVSAADFAYTYSNEPEQTSVQGWVGVYQITDTHEKDGAVIVSVSAGPDFEFR
MPLSPSRQ
>SAT1_JF749860/1-221
GIIPVAVSDGYGGFQNTDPKTSDPIYGHVHNPARTALPGRFTNLLDVAEACPTLLDFN-GVPYVTTQSNSGN
KVLTCFDLAFGHKNLKNTYISGLAQYYTQYSGTLNLHFMYTGPTNNKAKYMVAYIPPGTNP--LPDTPEMAS
HCYHAEWDTGLNSTFTFTVPYVSAADFAYTYSDEPEQASVQGWVAVYQITDTHEKDGAVVVTVSAGPDFEFR
MPISPSRQ
>SAT1_KM268899/1-221
GIIPVAVSDGYGGFQNTDPKTSDPIYGHVYNPARTALPGRFTNLLDVAEACPTLLDFN-GVPYVTTQNNSGS
KVLTRFDLAFGHKNLKNTYMSGLAQYYTQYSGTLNLHFMYTGPTNNKAKYMVAYIPPGTHP--LPDTPEMAS
HCYHAEWDTGLNSTFTFTVPYVSAADFAYTYSDEPEQASVQGWVGVYQITDTHEKDGAVVVTVSAGPDFEFR
MPISPSRQ
>SAT1_KU821590/1-221
GILPVAVSDGYGGFQNTDPKTSDPIYGHVYNPARTLYPGRFTNLLDVAEACPTLLDFD-GVPYVQTTANSGS
KVLTRFDLAFGHKNMKNTYMSGLAQYFAQYSGTLNLHFMYTGPTNNKAKYMVAYIPPGTNP--LPDTPETAS
HCYHAEWDTGLNSTFTFTVPYISAADYAYTYADEPEQASVQGWVGVYQITDTHEKDGAVIVTVSAGPDFEFR
MPISPSRQ
>SAT2_AF540910/1-222
GIIPVACFDGYGGFQNTDPKTADPIYGYVYNPSRNDCHGRYSNLLDVAEACPTFLNFD-GKPYVVTKNN-GD
KVMTCFDVAFTHKVHKNTFLAGLADYYAQYQGSLNYHFMYTGPTHHKAKFMVAYIPPGIETDRLPKTPEDAA
HCYHSEWDTGLNSQFTFAVPYVSASDFSYTHTDTPAMATTNGWVAVFQVTDTHSAEAAVVVSVSAGPDLEFR
FPVDPVRQ
>SAT2_AY593847/1-222
GIIPVACADGYGGFQNTDPKTADPIYGYVYNPSRNDCHGRYSNLLDVAEACPTLLNFD-GKPYVVTKNN-GD
KVMACFDVAFTHKAHKNTFLAGLADYYTQYQGSLNYHFMYTGPTHHKAKFMVAYIPPGVETDKLPKTPEDAA
HCYHSEWDTGLNSQFTFAVPYVSASDFSYTHTDTPAMATTNGWIAVYQVTDTHSAEAAVVVSVSAGPDLEFR
FPIDPVRQ
>SAT2_AY593848/1-222
GIIPVACSDGYGGFQNTDPKTADPIYGYVYNPSRNDCHGRYSNLLDVAEACPTFLNFD-GKPYVVTKNN-GD
KVMTYFDVAFTHKVHKNTFLAGLADYYTQYQGSLNYHFMYTGPTHHKAKFMVAYIPPGIETDKLPKTPEDAA
HCYHSEWDTGLNSQFTFAVPYVSASDFSYTHTDTPAMATTNGWVAVYQVTDTHSAEAAVVVSVSAGPDLEFR
FPIDPVRQ
>SAT2_AY593849/1-222
GIVPVACADGYGGFQNTDPKSADPIYGHVYNPSRNDCHGRFSNLLDVAEACPTLLDFD-GKPYVVTKNS-GD
KVMAAFDVAFTHKVHKNTYLAGLAQYYTQYSGSLNYHFMYTGPTHHKAKFMVAYVPPGIEVRGLPKTPEDAA
HCYHSEWDTGLNSSYTFAVPYLSSGDFSYTHTDTPAMATTNGWVVVLQVTDTHSAEAAVVVSVSAGPDLEFR
FPIDPVRQ
>SAT2_HM067704/1-222
GIVPVACADGYGGFQNTDPKSADPIYGHVYNPSRNDCHGRFSNLLDVAEACPTLLNFD-GKPYVVTKNN-GD
KIMTAFDVAFTHKVHKNTYLAGLADYYTQYSGSLNYHFMFTGPTHHKAKFMVAYVPPGVDTQSLPKTPEDAA
HCYHSEWDTGLNSSFTFAVPYLSSADFSYTHTDTPAMATTNGWVLVLQVTDTHSAEAAVVVSVSAGPDLEFR
FPIDPVRQ
>SAT2_HM067705/1-222
GIVPVACADGYGGFQNTDPKTADPIYGHVYNPSRNDCHGRFSNLLDVAEACPTLLNFD-GKPYVVTKNN-GD
KVMTAFDVAFTHKVHRNTYLAGLADYYTQYSGSLNYHFMFTGPTHHKAKFMVAYVPPGIDVESLPKTPEDAA
HCYHSEWDTGLNSSFTFAVPYLSSADYSYTHTDTPAMATTNGWVVVLQVTDTHSAEAAVVVSVSAGPDLEFR
FPIDPIRQ
>SAT2_JF749861/1-222
GIIPVACADGYGGFQNTDPKTADPIYGYVYNPSRNDCHGRYSNLLDVAEACPTFLNFD-GKPYVVTKNN-GD
KVMACFDVAFTHKVHRNTFLAGLADYYTQYQGSLNYHFMYTGPTHHKAKFMVAYIPPGVETDKLPKTPEDAA
HCYHSEWDTGLNSRFTFAVPYVSASDFSYTHTDTPAMATTNGWVAVYQVTDTHSSEAAVVVSVSAGPDLEFR
FPIDPVRQ
>SAT2_JF749862/1-222
GIVPVACADGYGGFQNTDPKSADPIYGHVYNPSRNDCHGRFSNLLDVAEACPTLLNFD-GKPYVVTKNN-GD
KVMTAFDVAFTHKVHKNTYLAGLADYYTQYSGSLNYHFMYTGPTHHKAKFMVAYVPPGIDVASLPKTPEDAA
HCYHSEWDTGLNSSFTFAVPYLSSADYSYTHTDTPAMATTNGWVVVLQVTDTHSTEAAIVVSVSAGPDLEFR
FPIDPVRQ
>SAT2_JF749864/1-222
GIIPVACSDGYGGFQNTDPKTADPIYGYVYNPSRNDCHGRYSNLLDVAEACPTFLNFN-GKPYVVTKNN-GD
KVMACFDVAFTHKVHRNTFLAGLADYYTQYQGSLNYHFMYTGPTHHKAKFMVAYIPPGVQTENLPKTPEDAA
HCYHSEWDTGLNSQFTFAVPYVSASDFSYTHTDTPAMATTNGWVAVYQVTDTHSAEAAVVVSVSAGPDLEFR
FPIDPVRQ
>SAT2_JX014255/1-222
GIIPVAAADGYGGFQNTDPKTADPIYGHVYNPSRNDCHGRYSNLMDVAEACPTLLNFD-GKPYVVTKNN-GD
KVMTRFDVAFTHKVHGNTFLAGLADYYTQYSGSLNYHFMYTGPTHHKAKFMVAYVPPGVAVDQMPSTPEDAA
HCYHAEWDTGLNSSFSFAVPYISAADFSYTHTDTPAMATTNGWVVVLQVTDTHSAEAAVVVSVSAGPDLEFR
FPIDPVRQ
>SAT2_JX014256/1-222
GIIPVAAADGYGGFQNTDPKTADPIYGHVYNPSRNDCHGRYSNLMDVAEACPTLLNFD-GKPYVVTKNN-GD
KVMTRFDVAFTHKVHGNTFLAGLADYYTQYSGSLNYHFMYTGPTHHKAKFMVAYVPPGVAVDQLPSTPEDAA
HCYHAEWDTGLNSSFSFAVPYISAADFSYTHTDTPAMATTNGWVVVLQVTDTHSAEAAVVVSVSAGPDLEFR
FPIDPVRQ
>SAT2_KC440884/1-222
GIIPVAAADGYGGFQNTDPKTADPIYGHVYNPSRNDCHGRYSNLMDVAEACPTLLNFD-GKPYVVTKNN-GD
KVMARFDVAFTHKVHGNTFLAGLADYYTQYSGSLNYHFMYTGPTHHKAKFMVAYVPPGVAVDQLPSTPEDAA
HCYHAEWDTGLNSSFSFAVPYISAADFSYTHTDTPAMATTNGWVVVLQVTDTHSAEAAVVVSVSAGPDLEFR
FPIDPVRQ
>SAT2_KM268900/1-222
GIIPVACADGYGGFQNTDPKTADPIYGYVYNPSRNDCHGRYSNLLDVAEACPTFLNFD-GKPYVVTKNN-GD
KVMTCFDVAFTHKVHSNTFLAGLADYYTQYQGSLNYHFMYTGPTHHKAKFMVAYIPPGVETDKLPKTPEDAA
HCYHSEWDTGLNSQFTFAVPYVSASDFSYTHTDTPAMATTNGWVAVYQVTDTHSSEAAVVVSVSAGPDLEFR
FPIDPVRQ
>SAT3_KJ820999/1-221
GIIPVACNDGYGGFQNTDPKTADPIYGLVVNPPRDTFPGKFTNLMDVAEACPTFLDFD-GTPYVKTRHNSGS
KILTHIDLAFGHKTFKNTYLAGLAQYFAQYSGTLNLHFMYTGPTQSKARFMVVYVPPGTEP--VPDTPEQAA
HCYHSEWDTGLNSRFTFTVPYVSGADYAYTYCGNPETTSAQGWVTLYQITDTHDPDAAVLVSVSAGTDLEFR
FPINPVAQ
>SAT3_AY593853/1-221
GIIPVACNDGYGGFQNTDPKTADPIYGLVSNAPRTAFPGRFTNLLDVAEACPTFLDFD-GTPYVKTRHNSGS
KILAHIDLAFGHKSFKNTYLAGLAQYYAQYSGSINLHFMYTGPTQSKARFMVAYIPPGTSP--VPDTPEKAA
HCYHSEWDTGLNSKFTFTVPYMSAADFAYTYCDEPEQASAQGWVTLYQITDTHDPDSAVLVSVSAGADFELR
LPINPATQ
>SAT3_AY593852/1-221
GIIPVACNDGYGGFQNTDPKTADPIYGLVSNPPRTAFPGRFTNLLDVAEACPTFLDFD-GVPYVKTTHNSGS
KILTHIDLAFGHKSFKNTYLAGLAQYYAQYSGSINLHFMYTGPTQSKARFMVAYIPPGTTP--VPNTPEQAA
HCYHSEWDTGLNSKFTFTVPYMSAADFAYTYCDEPEQASAQGWVTLYQITDTHDPNSAVLVSVSAGADFELR
LPINPTAQ
>SAT3_AY593851/1-221
GIIPVACNDGYGGFQNTDPKTADPIYGLVSNPPRTAFPGRFTNLLDVAEACPTFLDFD-GVPYVKTTHNSGS
KILTHIDLAFGHKSFKNTYLAGLAQYYAQYSGSINLHFMYTGPTQSKARFMVAYIPPGTTP--VPNTPEQAA
HCYHSEWDTGLNSKFTFTVPYMSAADFAYTYCDEPEQASAQGWVTLYQITDTHDPNSAVLVSVSAGADFELR
LPINPTAQ
>SAT3_KR108950/1-221
GIVPVACHDGYGGFQNTDPKTADPIYGLVSNPPRTAFPGRFTNLLDVAEACPTFLDFD-GTPYVKTRHNSGS
KILARIDLAFGHKSFKNTYLAGLAQYYAQYSGSLNLHFMYTGPTQSKARFMVAYIPPETEP--VPDTPEKAA
HCYHSEWDTGLNSKFTFTVPYMSAADFAYTYCDEPEQASAQGWVTLYQITDTHDPDSAVLVSVSAGADLEFR
LPINPARQ
>SAT3_KM268901/1-221
GIIPVACHDGYGGFQNTDPKTADPIYGLVSNPPRTAFPGRFTNLLDVAEACPTFLDFD-GTPYVKTRHNSGS
KILAHIDLAFGHKSFKNTYLAGLAQYYAQYSGSLNLHFMYTGPTQSKARFMVAYIPPGTEP--VPNTPEKAA
HCYHSEWDTGLNSKFTFTVPYMSAADFAYTYCDEPEQASAQGWVTLYQITDTHDPDSAVLVSVSAGADLEFR
LPINPAPQ
>SAT3_KX375417/1-221
GIIPVACNDGYGGFQNTDPKTADPIYGLVSNPPRTAFPGRFTNLLDVAEACPTFLDFD-GTPYVKTRHNSGS
KILTHIDLAFGHKSFKNTYLAGLAQYYAQYSGSLNLHFMYTGPTQSKARFMVAYIPPGTNP--VPDTPEAAA
HCYHSEWDTGLNSKFTFTVPYMSAADFAYTYCDEPEQASAQGWVTLYQITDTHDPDSAVLVSVSAGADLEFR
LPINPATQ
>SAT3_AY593850/1-221
GIIPVACNDGYGGFQNTDPKTADPIYGLVSNPPRTAFPGRFTNLLDVAEACPTFLDFD-GTPYVKTRHNSGS
KILAHIDLAFGHKCFKSTYLAGLAQYYAQYSGSLNLHFMYTGPTQSKARFMVAYIPPGTVP--VPNTPEGAA
HCYHSEWDTGLNSKFTFTVPYVSAADFAYTYCDEPEQASAQGWVTLYQITDTHDPDSAVLVSVSAGADLEFR
LPINPATQ
